# Supplementary material for: Bixbyite-type Ln2O3 as promoters of metallic Ni for alkaline electrocatalytic hydrogen evolution
Source: Nat Commun. 2022 Jul 5;13:3857. doi: 10.1038/s41467-022-31561-4 (PMC9256667; doi:10.1038/s41467-022-31561-4)
Supplement: Supplementary file 3 — Source Data [file 41467_2022_31561_MOESM3_ESM.xlsx]

## Sheet: Figure 1b
Ni/Sm2O3		Ni/Eu2O3		Ni/Gd2O3		Ni/Dy2O3		Ni/Ho2O3		Ni/Er2O3		Ni/Tm2O3		Ni/Yb2O3		Ni/Lu2O3
10	374	10	597	10	477	10	680	10	429	10	754	10	435	10	569	10	592
10.0197	363	10.0197	557	10.0197	459	10.0197	667	10.0197	397	10.0197	736	10.0197	451	10.0197	619	10.0197	596
10.0393	369	10.0393	625	10.0393	473	10.0393	604	10.0393	450	10.0393	749	10.0393	474	10.0393	612	10.0393	610
10.059	406	10.059	629	10.059	478	10.059	701	10.059	430	10.059	762	10.059	396	10.059	585	10.059	590
10.0786	378	10.0786	607	10.0786	454	10.0786	663	10.0786	454	10.0786	790	10.0786	422	10.0786	594	10.0786	593
10.0983	380	10.0983	620	10.0983	450	10.0983	629	10.0983	444	10.0983	745	10.0983	429	10.0983	588	10.0983	583
10.1179	391	10.1179	604	10.1179	452	10.1179	692	10.1179	432	10.1179	789	10.1179	461	10.1179	636	10.1179	595
10.1376	432	10.1376	596	10.1376	455	10.1376	719	10.1376	450	10.1376	791	10.1376	382	10.1376	573	10.1376	627
10.1573	399	10.1573	594	10.1573	471	10.1573	682	10.1573	452	10.1573	756	10.1573	462	10.1573	571	10.1573	618
10.1769	376	10.1769	609	10.1769	419	10.1769	640	10.1769	456	10.1769	772	10.1769	462	10.1769	584	10.1769	597
10.1966	402	10.1966	576	10.1966	461	10.1966	669	10.1966	422	10.1966	769	10.1966	452	10.1966	620	10.1966	583
10.2162	395	10.2162	648	10.2162	466	10.2162	677	10.2162	481	10.2162	757	10.2162	448	10.2162	620	10.2162	548
10.2359	409	10.2359	645	10.2359	481	10.2359	675	10.2359	450	10.2359	740	10.2359	456	10.2359	594	10.2359	634
10.2555	367	10.2555	654	10.2555	444	10.2555	633	10.2555	459	10.2555	796	10.2555	470	10.2555	672	10.2555	629
10.2752	379	10.2752	613	10.2752	456	10.2752	718	10.2752	424	10.2752	767	10.2752	437	10.2752	553	10.2752	610
10.2949	423	10.2949	620	10.2949	444	10.2949	697	10.2949	423	10.2949	736	10.2949	482	10.2949	574	10.2949	594
10.3145	398	10.3145	609	10.3145	477	10.3145	663	10.3145	400	10.3145	815	10.3145	463	10.3145	606	10.3145	594
10.3342	365	10.3342	609	10.3342	476	10.3342	643	10.3342	446	10.3342	754	10.3342	450	10.3342	550	10.3342	571
10.3538	390	10.3538	572	10.3538	475	10.3538	666	10.3538	418	10.3538	749	10.3538	452	10.3538	589	10.3538	583
10.3735	371	10.3735	601	10.3735	472	10.3735	686	10.3735	428	10.3735	768	10.3735	441	10.3735	612	10.3735	604
10.3931	382	10.3931	630	10.3931	417	10.3931	679	10.3931	453	10.3931	763	10.3931	435	10.3931	595	10.3931	584
10.4128	389	10.4128	642	10.4128	470	10.4128	681	10.4128	434	10.4128	769	10.4128	487	10.4128	591	10.4128	591
10.4324	387	10.4324	624	10.4324	433	10.4324	633	10.4324	494	10.4324	742	10.4324	415	10.4324	631	10.4324	586
10.4521	378	10.4521	652	10.4521	459	10.4521	672	10.4521	460	10.4521	769	10.4521	422	10.4521	614	10.4521	541
10.4718	389	10.4718	622	10.4718	481	10.4718	660	10.4718	443	10.4718	800	10.4718	453	10.4718	615	10.4718	604
10.4914	395	10.4914	572	10.4914	471	10.4914	680	10.4914	439	10.4914	771	10.4914	464	10.4914	597	10.4914	554
10.5111	361	10.5111	590	10.5111	447	10.5111	657	10.5111	438	10.5111	790	10.5111	450	10.5111	588	10.5111	608
10.5307	388	10.5307	594	10.5307	469	10.5307	666	10.5307	461	10.5307	774	10.5307	435	10.5307	550	10.5307	618
10.5504	392	10.5504	606	10.5504	461	10.5504	673	10.5504	441	10.5504	768	10.5504	431	10.5504	601	10.5504	582
10.57	375	10.57	628	10.57	431	10.57	677	10.57	432	10.57	720	10.57	478	10.57	606	10.57	614
10.5897	370	10.5897	596	10.5897	450	10.5897	648	10.5897	423	10.5897	809	10.5897	467	10.5897	584	10.5897	612
10.6094	443	10.6094	639	10.6094	480	10.6094	651	10.6094	443	10.6094	723	10.6094	450	10.6094	552	10.6094	578
10.629	405	10.629	595	10.629	442	10.629	662	10.629	482	10.629	792	10.629	433	10.629	541	10.629	571
10.6487	418	10.6487	590	10.6487	527	10.6487	685	10.6487	454	10.6487	721	10.6487	462	10.6487	599	10.6487	576
10.6683	380	10.6683	619	10.6683	417	10.6683	649	10.6683	459	10.6683	746	10.6683	450	10.6683	584	10.6683	585
10.688	390	10.688	610	10.688	468	10.688	678	10.688	472	10.688	761	10.688	427	10.688	576	10.688	605
10.7076	397	10.7076	592	10.7076	450	10.7076	675	10.7076	435	10.7076	760	10.7076	470	10.7076	637	10.7076	660
10.7273	372	10.7273	556	10.7273	472	10.7273	680	10.7273	491	10.7273	754	10.7273	503	10.7273	625	10.7273	598
10.747	378	10.747	612	10.747	472	10.747	695	10.747	443	10.747	781	10.747	451	10.747	620	10.747	593
10.7666	377	10.7666	579	10.7666	451	10.7666	665	10.7666	438	10.7666	771	10.7666	409	10.7666	602	10.7666	599
10.7863	400	10.7863	645	10.7863	502	10.7863	673	10.7863	450	10.7863	709	10.7863	457	10.7863	576	10.7863	606
10.8059	380	10.8059	608	10.8059	457	10.8059	660	10.8059	441	10.8059	747	10.8059	434	10.8059	593	10.8059	590
10.8256	352	10.8256	581	10.8256	420	10.8256	673	10.8256	442	10.8256	770	10.8256	438	10.8256	629	10.8256	605
10.8452	394	10.8452	608	10.8452	457	10.8452	657	10.8452	402	10.8452	782	10.8452	424	10.8452	605	10.8452	584
10.8649	373	10.8649	632	10.8649	454	10.8649	687	10.8649	433	10.8649	806	10.8649	440	10.8649	635	10.8649	588
10.8846	412	10.8846	583	10.8846	454	10.8846	706	10.8846	429	10.8846	803	10.8846	440	10.8846	612	10.8846	605
10.9042	383	10.9042	644	10.9042	465	10.9042	626	10.9042	468	10.9042	756	10.9042	474	10.9042	624	10.9042	614
10.9239	408	10.9239	601	10.9239	456	10.9239	644	10.9239	496	10.9239	719	10.9239	415	10.9239	615	10.9239	551
10.9435	387	10.9435	645	10.9435	523	10.9435	678	10.9435	465	10.9435	742	10.9435	456	10.9435	673	10.9435	589
10.9632	414	10.9632	580	10.9632	445	10.9632	634	10.9632	449	10.9632	725	10.9632	421	10.9632	643	10.9632	586
10.9828	373	10.9828	641	10.9828	447	10.9828	659	10.9828	450	10.9828	752	10.9828	464	10.9828	653	10.9828	585
11.0025	413	11.0025	639	11.0025	445	11.0025	641	11.0025	430	11.0025	767	11.0025	466	11.0025	635	11.0025	569
11.0221	370	11.0221	605	11.0221	442	11.0221	666	11.0221	431	11.0221	781	11.0221	444	11.0221	584	11.0221	607
11.0418	369	11.0418	616	11.0418	499	11.0418	626	11.0418	494	11.0418	763	11.0418	383	11.0418	609	11.0418	538
11.0615	374	11.0615	608	11.0615	432	11.0615	678	11.0615	449	11.0615	730	11.0615	490	11.0615	571	11.0615	569
11.0811	383	11.0811	600	11.0811	442	11.0811	685	11.0811	484	11.0811	762	11.0811	468	11.0811	628	11.0811	603
11.1008	406	11.1008	629	11.1008	454	11.1008	659	11.1008	430	11.1008	769	11.1008	410	11.1008	673	11.1008	583
11.1204	394	11.1204	605	11.1204	423	11.1204	662	11.1204	415	11.1204	690	11.1204	405	11.1204	602	11.1204	550
11.1401	384	11.1401	606	11.1401	461	11.1401	614	11.1401	439	11.1401	780	11.1401	459	11.1401	605	11.1401	607
11.1597	368	11.1597	614	11.1597	473	11.1597	658	11.1597	432	11.1597	818	11.1597	435	11.1597	591	11.1597	642
11.1794	400	11.1794	554	11.1794	466	11.1794	676	11.1794	435	11.1794	762	11.1794	422	11.1794	621	11.1794	614
11.1991	397	11.1991	589	11.1991	418	11.1991	665	11.1991	494	11.1991	726	11.1991	419	11.1991	630	11.1991	599
11.2187	415	11.2187	628	11.2187	487	11.2187	678	11.2187	438	11.2187	698	11.2187	440	11.2187	610	11.2187	563
11.2384	396	11.2384	589	11.2384	460	11.2384	676	11.2384	434	11.2384	755	11.2384	445	11.2384	626	11.2384	619
11.258	398	11.258	591	11.258	466	11.258	670	11.258	457	11.258	770	11.258	427	11.258	611	11.258	596
11.2777	425	11.2777	604	11.2777	474	11.2777	634	11.2777	418	11.2777	771	11.2777	443	11.2777	583	11.2777	626
11.2973	410	11.2973	648	11.2973	397	11.2973	676	11.2973	487	11.2973	745	11.2973	444	11.2973	601	11.2973	590
11.317	379	11.317	602	11.317	457	11.317	626	11.317	449	11.317	720	11.317	439	11.317	606	11.317	589
11.3367	415	11.3367	588	11.3367	426	11.3367	655	11.3367	463	11.3367	769	11.3367	482	11.3367	608	11.3367	592
11.3563	363	11.3563	638	11.3563	463	11.3563	658	11.3563	483	11.3563	757	11.3563	464	11.3563	636	11.3563	577
11.376	374	11.376	588	11.376	490	11.376	656	11.376	453	11.376	756	11.376	449	11.376	639	11.376	564
11.3956	387	11.3956	605	11.3956	483	11.3956	652	11.3956	442	11.3956	740	11.3956	469	11.3956	583	11.3956	572
11.4153	372	11.4153	626	11.4153	481	11.4153	603	11.4153	437	11.4153	730	11.4153	483	11.4153	612	11.4153	611
11.4349	361	11.4349	594	11.4349	449	11.4349	675	11.4349	450	11.4349	748	11.4349	455	11.4349	600	11.4349	553
11.4546	376	11.4546	582	11.4546	466	11.4546	667	11.4546	481	11.4546	772	11.4546	446	11.4546	584	11.4546	605
11.4743	425	11.4743	588	11.4743	427	11.4743	702	11.4743	435	11.4743	736	11.4743	457	11.4743	653	11.4743	567
11.4939	389	11.4939	636	11.4939	485	11.4939	696	11.4939	492	11.4939	766	11.4939	424	11.4939	618	11.4939	589
11.5136	379	11.5136	634	11.5136	471	11.5136	678	11.5136	446	11.5136	813	11.5136	441	11.5136	667	11.5136	590
11.5332	410	11.5332	591	11.5332	465	11.5332	710	11.5332	466	11.5332	742	11.5332	450	11.5332	629	11.5332	642
11.5529	420	11.5529	625	11.5529	529	11.5529	645	11.5529	470	11.5529	770	11.5529	445	11.5529	611	11.5529	628
11.5725	408	11.5725	631	11.5725	500	11.5725	622	11.5725	475	11.5725	721	11.5725	473	11.5725	601	11.5725	592
11.5922	381	11.5922	560	11.5922	460	11.5922	641	11.5922	460	11.5922	759	11.5922	430	11.5922	600	11.5922	628
11.6118	381	11.6118	585	11.6118	455	11.6118	598	11.6118	458	11.6118	752	11.6118	438	11.6118	633	11.6118	632
11.6315	382	11.6315	629	11.6315	445	11.6315	649	11.6315	489	11.6315	778	11.6315	481	11.6315	610	11.6315	640
11.6512	390	11.6512	623	11.6512	464	11.6512	646	11.6512	485	11.6512	730	11.6512	456	11.6512	612	11.6512	536
11.6708	425	11.6708	608	11.6708	462	11.6708	706	11.6708	472	11.6708	770	11.6708	438	11.6708	619	11.6708	591
11.6905	396	11.6905	582	11.6905	472	11.6905	656	11.6905	471	11.6905	776	11.6905	448	11.6905	631	11.6905	551
11.7101	416	11.7101	578	11.7101	511	11.7101	668	11.7101	509	11.7101	732	11.7101	422	11.7101	614	11.7101	559
11.7298	369	11.7298	593	11.7298	475	11.7298	687	11.7298	454	11.7298	739	11.7298	445	11.7298	642	11.7298	572
11.7494	418	11.7494	580	11.7494	473	11.7494	647	11.7494	464	11.7494	739	11.7494	424	11.7494	633	11.7494	611
11.7691	387	11.7691	652	11.7691	441	11.7691	641	11.7691	484	11.7691	706	11.7691	469	11.7691	641	11.7691	610
11.7888	376	11.7888	649	11.7888	488	11.7888	630	11.7888	452	11.7888	753	11.7888	426	11.7888	662	11.7888	578
11.8084	386	11.8084	554	11.8084	444	11.8084	647	11.8084	485	11.8084	720	11.8084	443	11.8084	611	11.8084	574
11.8281	416	11.8281	648	11.8281	423	11.8281	664	11.8281	469	11.8281	746	11.8281	448	11.8281	651	11.8281	600
11.8477	376	11.8477	606	11.8477	488	11.8477	667	11.8477	460	11.8477	708	11.8477	426	11.8477	609	11.8477	594
11.8674	366	11.8674	651	11.8674	460	11.8674	666	11.8674	442	11.8674	744	11.8674	415	11.8674	634	11.8674	625
11.887	408	11.887	578	11.887	448	11.887	690	11.887	446	11.887	721	11.887	489	11.887	621	11.887	599
11.9067	412	11.9067	593	11.9067	471	11.9067	627	11.9067	481	11.9067	757	11.9067	437	11.9067	642	11.9067	604
11.9264	403	11.9264	565	11.9264	472	11.9264	638	11.9264	475	11.9264	734	11.9264	437	11.9264	627	11.9264	549
11.946	395	11.946	637	11.946	470	11.946	641	11.946	501	11.946	782	11.946	456	11.946	627	11.946	564
11.9657	363	11.9657	644	11.9657	452	11.9657	678	11.9657	444	11.9657	699	11.9657	432	11.9657	634	11.9657	582
11.9853	390	11.9853	613	11.9853	484	11.9853	690	11.9853	458	11.9853	746	11.9853	433	11.9853	633	11.9853	578
12.005	386	12.005	595	12.005	505	12.005	687	12.005	460	12.005	727	12.005	470	12.005	660	12.005	573
12.0246	391	12.0246	613	12.0246	460	12.0246	646	12.0246	512	12.0246	754	12.0246	457	12.0246	660	12.0246	545
12.0443	396	12.0443	616	12.0443	506	12.0443	628	12.0443	427	12.0443	788	12.0443	408	12.0443	633	12.0443	572
12.064	365	12.064	627	12.064	502	12.064	659	12.064	525	12.064	770	12.064	432	12.064	654	12.064	581
12.0836	404	12.0836	615	12.0836	468	12.0836	638	12.0836	449	12.0836	742	12.0836	403	12.0836	607	12.0836	577
12.1033	372	12.1033	627	12.1033	459	12.1033	629	12.1033	445	12.1033	752	12.1033	446	12.1033	646	12.1033	593
12.1229	379	12.1229	638	12.1229	437	12.1229	638	12.1229	462	12.1229	725	12.1229	456	12.1229	579	12.1229	583
12.1426	375	12.1426	599	12.1426	467	12.1426	674	12.1426	450	12.1426	766	12.1426	490	12.1426	640	12.1426	592
12.1622	381	12.1622	576	12.1622	456	12.1622	602	12.1622	502	12.1622	760	12.1622	489	12.1622	663	12.1622	585
12.1819	407	12.1819	593	12.1819	459	12.1819	623	12.1819	466	12.1819	757	12.1819	431	12.1819	597	12.1819	563
12.2016	391	12.2016	619	12.2016	488	12.2016	672	12.2016	472	12.2016	802	12.2016	443	12.2016	623	12.2016	555
12.2212	371	12.2212	624	12.2212	448	12.2212	673	12.2212	513	12.2212	737	12.2212	473	12.2212	622	12.2212	612
12.2409	360	12.2409	626	12.2409	466	12.2409	617	12.2409	443	12.2409	756	12.2409	472	12.2409	649	12.2409	585
12.2605	391	12.2605	634	12.2605	478	12.2605	644	12.2605	484	12.2605	797	12.2605	440	12.2605	595	12.2605	527
12.2802	370	12.2802	632	12.2802	450	12.2802	676	12.2802	470	12.2802	686	12.2802	436	12.2802	631	12.2802	577
12.2998	360	12.2998	616	12.2998	476	12.2998	644	12.2998	450	12.2998	734	12.2998	436	12.2998	615	12.2998	562
12.3195	371	12.3195	602	12.3195	453	12.3195	678	12.3195	414	12.3195	712	12.3195	471	12.3195	631	12.3195	623
12.3391	354	12.3391	633	12.3391	467	12.3391	638	12.3391	479	12.3391	774	12.3391	476	12.3391	608	12.3391	588
12.3588	396	12.3588	567	12.3588	467	12.3588	649	12.3588	471	12.3588	741	12.3588	449	12.3588	640	12.3588	553
12.3785	405	12.3785	572	12.3785	486	12.3785	647	12.3785	450	12.3785	720	12.3785	467	12.3785	646	12.3785	568
12.3981	359	12.3981	581	12.3981	465	12.3981	655	12.3981	512	12.3981	726	12.3981	482	12.3981	626	12.3981	552
12.4178	388	12.4178	577	12.4178	486	12.4178	673	12.4178	471	12.4178	697	12.4178	453	12.4178	613	12.4178	568
12.4374	397	12.4374	590	12.4374	444	12.4374	651	12.4374	528	12.4374	766	12.4374	429	12.4374	608	12.4374	560
12.4571	372	12.4571	572	12.4571	454	12.4571	638	12.4571	469	12.4571	733	12.4571	408	12.4571	631	12.4571	607
12.4767	381	12.4767	631	12.4767	474	12.4767	654	12.4767	509	12.4767	685	12.4767	458	12.4767	633	12.4767	582
12.4964	402	12.4964	584	12.4964	470	12.4964	659	12.4964	491	12.4964	744	12.4964	446	12.4964	566	12.4964	620
12.5161	395	12.5161	574	12.5161	478	12.5161	638	12.5161	468	12.5161	742	12.5161	413	12.5161	640	12.5161	563
12.5357	355	12.5357	584	12.5357	467	12.5357	642	12.5357	469	12.5357	706	12.5357	461	12.5357	638	12.5357	581
12.5554	385	12.5554	570	12.5554	438	12.5554	701	12.5554	458	12.5554	742	12.5554	487	12.5554	646	12.5554	563
12.575	364	12.575	595	12.575	445	12.575	634	12.575	450	12.575	754	12.575	435	12.575	644	12.575	637
12.5947	376	12.5947	616	12.5947	491	12.5947	647	12.5947	487	12.5947	788	12.5947	443	12.5947	586	12.5947	556
12.6143	360	12.6143	609	12.6143	504	12.6143	634	12.6143	462	12.6143	775	12.6143	429	12.6143	577	12.6143	608
12.634	379	12.634	632	12.634	481	12.634	659	12.634	476	12.634	753	12.634	442	12.634	608	12.634	589
12.6537	352	12.6537	578	12.6537	461	12.6537	664	12.6537	472	12.6537	713	12.6537	442	12.6537	588	12.6537	583
12.6733	375	12.6733	583	12.6733	500	12.6733	666	12.6733	456	12.6733	735	12.6733	446	12.6733	617	12.6733	543
12.693	363	12.693	586	12.693	507	12.693	626	12.693	481	12.693	795	12.693	455	12.693	630	12.693	592
12.7126	420	12.7126	612	12.7126	486	12.7126	666	12.7126	496	12.7126	741	12.7126	437	12.7126	691	12.7126	560
12.7323	387	12.7323	606	12.7323	454	12.7323	692	12.7323	498	12.7323	769	12.7323	411	12.7323	592	12.7323	583
12.7519	400	12.7519	613	12.7519	470	12.7519	641	12.7519	472	12.7519	763	12.7519	463	12.7519	582	12.7519	595
12.7716	374	12.7716	611	12.7716	462	12.7716	657	12.7716	465	12.7716	742	12.7716	423	12.7716	624	12.7716	556
12.7913	396	12.7913	616	12.7913	500	12.7913	685	12.7913	462	12.7913	738	12.7913	452	12.7913	625	12.7913	572
12.8109	360	12.8109	618	12.8109	470	12.8109	633	12.8109	445	12.8109	757	12.8109	456	12.8109	596	12.8109	571
12.8306	360	12.8306	597	12.8306	474	12.8306	619	12.8306	480	12.8306	731	12.8306	413	12.8306	622	12.8306	572
12.8502	354	12.8502	618	12.8502	461	12.8502	660	12.8502	465	12.8502	706	12.8502	421	12.8502	622	12.8502	561
12.8699	384	12.8699	618	12.8699	482	12.8699	694	12.8699	498	12.8699	716	12.8699	437	12.8699	593	12.8699	593
12.8895	439	12.8895	617	12.8895	475	12.8895	617	12.8895	482	12.8895	738	12.8895	438	12.8895	629	12.8895	596
12.9092	373	12.9092	573	12.9092	464	12.9092	637	12.9092	473	12.9092	725	12.9092	451	12.9092	605	12.9092	609
12.9288	389	12.9288	572	12.9288	456	12.9288	625	12.9288	486	12.9288	722	12.9288	439	12.9288	562	12.9288	610
12.9485	391	12.9485	613	12.9485	455	12.9485	614	12.9485	441	12.9485	733	12.9485	463	12.9485	597	12.9485	550
12.9682	376	12.9682	545	12.9682	459	12.9682	668	12.9682	482	12.9682	709	12.9682	462	12.9682	668	12.9682	563
12.9878	379	12.9878	609	12.9878	454	12.9878	646	12.9878	444	12.9878	687	12.9878	446	12.9878	641	12.9878	595
13.0075	363	13.0075	598	13.0075	477	13.0075	648	13.0075	463	13.0075	772	13.0075	431	13.0075	627	13.0075	562
13.0271	327	13.0271	590	13.0271	425	13.0271	629	13.0271	442	13.0271	756	13.0271	426	13.0271	622	13.0271	561
13.0468	376	13.0468	593	13.0468	469	13.0468	684	13.0468	520	13.0468	756	13.0468	457	13.0468	664	13.0468	562
13.0664	380	13.0664	597	13.0664	498	13.0664	649	13.0664	473	13.0664	753	13.0664	434	13.0664	635	13.0664	551
13.0861	375	13.0861	605	13.0861	479	13.0861	637	13.0861	460	13.0861	729	13.0861	451	13.0861	662	13.0861	624
13.1058	377	13.1058	635	13.1058	481	13.1058	653	13.1058	468	13.1058	749	13.1058	475	13.1058	667	13.1058	585
13.1254	371	13.1254	583	13.1254	482	13.1254	658	13.1254	466	13.1254	774	13.1254	434	13.1254	652	13.1254	534
13.1451	414	13.1451	636	13.1451	460	13.1451	606	13.1451	471	13.1451	727	13.1451	451	13.1451	621	13.1451	604
13.1647	383	13.1647	613	13.1647	488	13.1647	667	13.1647	464	13.1647	750	13.1647	437	13.1647	629	13.1647	569
13.1844	394	13.1844	554	13.1844	443	13.1844	661	13.1844	485	13.1844	767	13.1844	455	13.1844	592	13.1844	537
13.204	388	13.204	607	13.204	450	13.204	650	13.204	458	13.204	787	13.204	447	13.204	565	13.204	634
13.2237	384	13.2237	598	13.2237	474	13.2237	646	13.2237	457	13.2237	707	13.2237	442	13.2237	620	13.2237	539
13.2434	378	13.2434	634	13.2434	483	13.2434	707	13.2434	449	13.2434	760	13.2434	420	13.2434	674	13.2434	574
13.263	375	13.263	601	13.263	459	13.263	667	13.263	451	13.263	725	13.263	463	13.263	631	13.263	574
13.2827	380	13.2827	579	13.2827	467	13.2827	702	13.2827	491	13.2827	769	13.2827	447	13.2827	587	13.2827	574
13.3023	392	13.3023	617	13.3023	448	13.3023	593	13.3023	466	13.3023	731	13.3023	504	13.3023	613	13.3023	567
13.322	347	13.322	601	13.322	477	13.322	667	13.322	491	13.322	763	13.322	401	13.322	614	13.322	532
13.3416	390	13.3416	593	13.3416	490	13.3416	600	13.3416	479	13.3416	738	13.3416	424	13.3416	620	13.3416	555
13.3613	382	13.3613	602	13.3613	470	13.3613	603	13.3613	530	13.3613	766	13.3613	451	13.3613	628	13.3613	596
13.381	378	13.381	629	13.381	483	13.381	657	13.381	499	13.381	759	13.381	434	13.381	616	13.381	556
13.4006	372	13.4006	612	13.4006	470	13.4006	674	13.4006	496	13.4006	713	13.4006	417	13.4006	595	13.4006	558
13.4203	380	13.4203	611	13.4203	505	13.4203	669	13.4203	466	13.4203	708	13.4203	422	13.4203	633	13.4203	541
13.4399	373	13.4399	637	13.4399	478	13.4399	677	13.4399	474	13.4399	770	13.4399	436	13.4399	609	13.4399	573
13.4596	352	13.4596	626	13.4596	466	13.4596	628	13.4596	480	13.4596	726	13.4596	447	13.4596	646	13.4596	548
13.4792	349	13.4792	620	13.4792	450	13.4792	633	13.4792	446	13.4792	727	13.4792	418	13.4792	601	13.4792	579
13.4989	360	13.4989	578	13.4989	489	13.4989	654	13.4989	468	13.4989	810	13.4989	478	13.4989	637	13.4989	593
13.5185	343	13.5185	609	13.5185	451	13.5185	639	13.5185	463	13.5185	742	13.5185	436	13.5185	695	13.5185	546
13.5382	366	13.5382	593	13.5382	430	13.5382	639	13.5382	467	13.5382	724	13.5382	444	13.5382	608	13.5382	608
13.5579	352	13.5579	604	13.5579	469	13.5579	675	13.5579	458	13.5579	725	13.5579	478	13.5579	641	13.5579	589
13.5775	376	13.5775	585	13.5775	513	13.5775	628	13.5775	443	13.5775	697	13.5775	443	13.5775	645	13.5775	580
13.5972	401	13.5972	646	13.5972	447	13.5972	616	13.5972	459	13.5972	703	13.5972	414	13.5972	648	13.5972	558
13.6168	376	13.6168	604	13.6168	483	13.6168	618	13.6168	508	13.6168	734	13.6168	450	13.6168	642	13.6168	579
13.6365	376	13.6365	602	13.6365	503	13.6365	675	13.6365	478	13.6365	684	13.6365	462	13.6365	628	13.6365	577
13.6561	389	13.6561	621	13.6561	448	13.6561	629	13.6561	522	13.6561	736	13.6561	428	13.6561	650	13.6561	536
13.6758	356	13.6758	612	13.6758	480	13.6758	642	13.6758	435	13.6758	748	13.6758	451	13.6758	613	13.6758	568
13.6955	380	13.6955	579	13.6955	530	13.6955	680	13.6955	482	13.6955	744	13.6955	450	13.6955	611	13.6955	597
13.7151	387	13.7151	630	13.7151	499	13.7151	651	13.7151	472	13.7151	739	13.7151	505	13.7151	659	13.7151	579
13.7348	416	13.7348	570	13.7348	488	13.7348	670	13.7348	476	13.7348	721	13.7348	465	13.7348	552	13.7348	543
13.7544	391	13.7544	612	13.7544	461	13.7544	648	13.7544	468	13.7544	739	13.7544	466	13.7544	624	13.7544	583
13.7741	398	13.7741	645	13.7741	443	13.7741	636	13.7741	475	13.7741	792	13.7741	427	13.7741	560	13.7741	579
13.7937	371	13.7937	580	13.7937	462	13.7937	661	13.7937	499	13.7937	766	13.7937	437	13.7937	645	13.7937	614
13.8134	404	13.8134	598	13.8134	480	13.8134	675	13.8134	472	13.8134	785	13.8134	483	13.8134	630	13.8134	587
13.8331	367	13.8331	619	13.8331	496	13.8331	644	13.8331	475	13.8331	716	13.8331	479	13.8331	571	13.8331	556
13.8527	352	13.8527	616	13.8527	478	13.8527	686	13.8527	457	13.8527	748	13.8527	418	13.8527	649	13.8527	580
13.8724	359	13.8724	619	13.8724	508	13.8724	707	13.8724	474	13.8724	724	13.8724	455	13.8724	644	13.8724	583
13.892	337	13.892	562	13.892	472	13.892	608	13.892	461	13.892	764	13.892	459	13.892	639	13.892	558
13.9117	360	13.9117	646	13.9117	443	13.9117	651	13.9117	492	13.9117	797	13.9117	459	13.9117	643	13.9117	615
13.9313	408	13.9313	608	13.9313	510	13.9313	637	13.9313	504	13.9313	738	13.9313	474	13.9313	634	13.9313	582
13.951	351	13.951	622	13.951	490	13.951	647	13.951	513	13.951	726	13.951	428	13.951	602	13.951	563
13.9707	393	13.9707	610	13.9707	514	13.9707	679	13.9707	480	13.9707	699	13.9707	430	13.9707	644	13.9707	574
13.9903	418	13.9903	580	13.9903	453	13.9903	693	13.9903	482	13.9903	748	13.9903	418	13.9903	635	13.9903	584
14.01	365	14.01	628	14.01	476	14.01	652	14.01	488	14.01	722	14.01	440	14.01	581	14.01	583
14.0296	334	14.0296	582	14.0296	473	14.0296	646	14.0296	468	14.0296	757	14.0296	455	14.0296	612	14.0296	518
14.0493	367	14.0493	591	14.0493	525	14.0493	654	14.0493	480	14.0493	723	14.0493	425	14.0493	634	14.0493	609
14.0689	359	14.0689	561	14.0689	492	14.0689	599	14.0689	498	14.0689	731	14.0689	435	14.0689	656	14.0689	561
14.0886	373	14.0886	600	14.0886	479	14.0886	613	14.0886	478	14.0886	811	14.0886	491	14.0886	620	14.0886	572
14.1083	392	14.1083	594	14.1083	476	14.1083	644	14.1083	467	14.1083	728	14.1083	438	14.1083	633	14.1083	566
14.1279	368	14.1279	596	14.1279	486	14.1279	627	14.1279	485	14.1279	773	14.1279	428	14.1279	641	14.1279	559
14.1476	348	14.1476	579	14.1476	513	14.1476	632	14.1476	487	14.1476	704	14.1476	455	14.1476	577	14.1476	554
14.1672	374	14.1672	605	14.1672	455	14.1672	652	14.1672	486	14.1672	689	14.1672	438	14.1672	609	14.1672	547
14.1869	372	14.1869	575	14.1869	493	14.1869	619	14.1869	502	14.1869	712	14.1869	453	14.1869	585	14.1869	610
14.2065	385	14.2065	608	14.2065	483	14.2065	688	14.2065	513	14.2065	671	14.2065	395	14.2065	642	14.2065	624
14.2262	384	14.2262	647	14.2262	474	14.2262	613	14.2262	491	14.2262	758	14.2262	445	14.2262	593	14.2262	578
14.2458	358	14.2458	583	14.2458	502	14.2458	644	14.2458	465	14.2458	724	14.2458	449	14.2458	626	14.2458	569
14.2655	376	14.2655	610	14.2655	512	14.2655	649	14.2655	472	14.2655	727	14.2655	468	14.2655	638	14.2655	587
14.2852	389	14.2852	569	14.2852	461	14.2852	620	14.2852	464	14.2852	765	14.2852	388	14.2852	619	14.2852	562
14.3048	371	14.3048	573	14.3048	450	14.3048	622	14.3048	514	14.3048	796	14.3048	491	14.3048	612	14.3048	572
14.3245	362	14.3245	591	14.3245	483	14.3245	641	14.3245	468	14.3245	705	14.3245	449	14.3245	666	14.3245	624
14.3441	357	14.3441	566	14.3441	497	14.3441	640	14.3441	482	14.3441	741	14.3441	492	14.3441	655	14.3441	572
14.3638	367	14.3638	594	14.3638	463	14.3638	629	14.3638	464	14.3638	712	14.3638	439	14.3638	570	14.3638	558
14.3834	366	14.3834	578	14.3834	470	14.3834	635	14.3834	487	14.3834	726	14.3834	453	14.3834	631	14.3834	592
14.4031	384	14.4031	611	14.4031	523	14.4031	627	14.4031	485	14.4031	734	14.4031	465	14.4031	626	14.4031	556
14.4228	393	14.4228	606	14.4228	508	14.4228	614	14.4228	488	14.4228	726	14.4228	437	14.4228	618	14.4228	556
14.4424	363	14.4424	604	14.4424	463	14.4424	637	14.4424	468	14.4424	723	14.4424	425	14.4424	652	14.4424	613
14.4621	360	14.4621	631	14.4621	487	14.4621	630	14.4621	496	14.4621	742	14.4621	431	14.4621	650	14.4621	556
14.4817	396	14.4817	617	14.4817	487	14.4817	665	14.4817	485	14.4817	736	14.4817	427	14.4817	622	14.4817	593
14.5014	378	14.5014	625	14.5014	462	14.5014	637	14.5014	472	14.5014	748	14.5014	482	14.5014	598	14.5014	591
14.521	370	14.521	645	14.521	477	14.521	614	14.521	455	14.521	728	14.521	429	14.521	641	14.521	561
14.5407	383	14.5407	578	14.5407	511	14.5407	620	14.5407	439	14.5407	727	14.5407	409	14.5407	687	14.5407	585
14.5604	374	14.5604	620	14.5604	511	14.5604	658	14.5604	493	14.5604	781	14.5604	445	14.5604	622	14.5604	594
14.58	360	14.58	566	14.58	466	14.58	643	14.58	485	14.58	669	14.58	420	14.58	624	14.58	602
14.5997	389	14.5997	609	14.5997	497	14.5997	649	14.5997	458	14.5997	727	14.5997	423	14.5997	623	14.5997	574
14.6193	407	14.6193	611	14.6193	500	14.6193	642	14.6193	474	14.6193	768	14.6193	483	14.6193	627	14.6193	594
14.639	393	14.639	600	14.639	462	14.639	682	14.639	479	14.639	704	14.639	445	14.639	602	14.639	556
14.6586	373	14.6586	609	14.6586	492	14.6586	619	14.6586	473	14.6586	718	14.6586	445	14.6586	618	14.6586	582
14.6783	391	14.6783	610	14.6783	492	14.6783	640	14.6783	468	14.6783	730	14.6783	426	14.6783	612	14.6783	550
14.698	365	14.698	563	14.698	463	14.698	658	14.698	481	14.698	719	14.698	482	14.698	632	14.698	624
14.7176	360	14.7176	597	14.7176	513	14.7176	604	14.7176	447	14.7176	674	14.7176	410	14.7176	632	14.7176	599
14.7373	375	14.7373	601	14.7373	488	14.7373	618	14.7373	496	14.7373	715	14.7373	425	14.7373	607	14.7373	586
14.7569	347	14.7569	610	14.7569	440	14.7569	645	14.7569	448	14.7569	741	14.7569	417	14.7569	630	14.7569	581
14.7766	340	14.7766	556	14.7766	500	14.7766	697	14.7766	498	14.7766	754	14.7766	458	14.7766	593	14.7766	566
14.7962	356	14.7962	568	14.7962	474	14.7962	617	14.7962	494	14.7962	732	14.7962	476	14.7962	639	14.7962	563
14.8159	359	14.8159	663	14.8159	515	14.8159	643	14.8159	461	14.8159	709	14.8159	410	14.8159	715	14.8159	604
14.8355	354	14.8355	563	14.8355	469	14.8355	666	14.8355	464	14.8355	732	14.8355	462	14.8355	649	14.8355	545
14.8552	362	14.8552	613	14.8552	471	14.8552	652	14.8552	473	14.8552	692	14.8552	465	14.8552	662	14.8552	587
14.8749	347	14.8749	585	14.8749	498	14.8749	650	14.8749	491	14.8749	703	14.8749	439	14.8749	638	14.8749	608
14.8945	347	14.8945	588	14.8945	502	14.8945	632	14.8945	500	14.8945	722	14.8945	438	14.8945	654	14.8945	570
14.9142	363	14.9142	602	14.9142	492	14.9142	629	14.9142	501	14.9142	708	14.9142	485	14.9142	625	14.9142	527
14.9338	346	14.9338	563	14.9338	515	14.9338	626	14.9338	490	14.9338	769	14.9338	418	14.9338	648	14.9338	520
14.9535	372	14.9535	596	14.9535	443	14.9535	606	14.9535	496	14.9535	682	14.9535	413	14.9535	614	14.9535	607
14.9731	368	14.9731	576	14.9731	480	14.9731	651	14.9731	466	14.9731	745	14.9731	438	14.9731	638	14.9731	578
14.9928	372	14.9928	599	14.9928	475	14.9928	617	14.9928	477	14.9928	743	14.9928	428	14.9928	667	14.9928	558
15.0125	379	15.0125	583	15.0125	438	15.0125	642	15.0125	464	15.0125	761	15.0125	448	15.0125	626	15.0125	569
15.0321	368	15.0321	593	15.0321	477	15.0321	628	15.0321	474	15.0321	763	15.0321	463	15.0321	612	15.0321	576
15.0518	353	15.0518	595	15.0518	456	15.0518	620	15.0518	486	15.0518	711	15.0518	463	15.0518	644	15.0518	565
15.0714	360	15.0714	550	15.0714	461	15.0714	639	15.0714	476	15.0714	746	15.0714	483	15.0714	594	15.0714	545
15.0911	359	15.0911	629	15.0911	477	15.0911	620	15.0911	488	15.0911	750	15.0911	430	15.0911	572	15.0911	581
15.1107	356	15.1107	617	15.1107	487	15.1107	672	15.1107	476	15.1107	744	15.1107	436	15.1107	578	15.1107	561
15.1304	352	15.1304	575	15.1304	490	15.1304	668	15.1304	454	15.1304	772	15.1304	442	15.1304	657	15.1304	608
15.1501	385	15.1501	570	15.1501	491	15.1501	657	15.1501	476	15.1501	737	15.1501	444	15.1501	646	15.1501	550
15.1697	366	15.1697	616	15.1697	482	15.1697	661	15.1697	499	15.1697	750	15.1697	422	15.1697	635	15.1697	606
15.1894	402	15.1894	579	15.1894	443	15.1894	621	15.1894	495	15.1894	758	15.1894	448	15.1894	603	15.1894	527
15.209	384	15.209	594	15.209	492	15.209	667	15.209	484	15.209	729	15.209	463	15.209	639	15.209	595
15.2287	381	15.2287	559	15.2287	484	15.2287	639	15.2287	467	15.2287	727	15.2287	449	15.2287	614	15.2287	548
15.2483	415	15.2483	587	15.2483	471	15.2483	632	15.2483	488	15.2483	771	15.2483	459	15.2483	672	15.2483	614
15.268	365	15.268	616	15.268	440	15.268	613	15.268	465	15.268	738	15.268	425	15.268	652	15.268	583
15.2877	378	15.2877	616	15.2877	497	15.2877	661	15.2877	463	15.2877	747	15.2877	457	15.2877	598	15.2877	588
15.3073	355	15.3073	636	15.3073	501	15.3073	610	15.3073	482	15.3073	757	15.3073	473	15.3073	616	15.3073	591
15.327	384	15.327	575	15.327	498	15.327	662	15.327	454	15.327	731	15.327	437	15.327	611	15.327	543
15.3466	401	15.3466	595	15.3466	500	15.3466	627	15.3466	468	15.3466	718	15.3466	406	15.3466	656	15.3466	583
15.3663	374	15.3663	582	15.3663	471	15.3663	652	15.3663	484	15.3663	700	15.3663	422	15.3663	608	15.3663	591
15.3859	399	15.3859	568	15.3859	489	15.3859	634	15.3859	464	15.3859	751	15.3859	452	15.3859	631	15.3859	538
15.4056	320	15.4056	579	15.4056	483	15.4056	665	15.4056	463	15.4056	706	15.4056	424	15.4056	634	15.4056	503
15.4252	347	15.4252	596	15.4252	484	15.4252	702	15.4252	453	15.4252	691	15.4252	403	15.4252	637	15.4252	565
15.4449	384	15.4449	578	15.4449	481	15.4449	679	15.4449	470	15.4449	732	15.4449	453	15.4449	587	15.4449	564
15.4646	342	15.4646	590	15.4646	486	15.4646	623	15.4646	486	15.4646	769	15.4646	485	15.4646	640	15.4646	587
15.4842	373	15.4842	565	15.4842	505	15.4842	616	15.4842	491	15.4842	709	15.4842	448	15.4842	593	15.4842	601
15.5039	357	15.5039	596	15.5039	490	15.5039	591	15.5039	450	15.5039	765	15.5039	452	15.5039	629	15.5039	593
15.5235	362	15.5235	600	15.5235	490	15.5235	650	15.5235	470	15.5235	733	15.5235	457	15.5235	614	15.5235	557
15.5432	395	15.5432	551	15.5432	464	15.5432	644	15.5432	492	15.5432	763	15.5432	422	15.5432	611	15.5432	543
15.5628	365	15.5628	562	15.5628	473	15.5628	660	15.5628	456	15.5628	744	15.5628	420	15.5628	621	15.5628	573
15.5825	377	15.5825	615	15.5825	462	15.5825	629	15.5825	474	15.5825	733	15.5825	424	15.5825	641	15.5825	538
15.6022	382	15.6022	608	15.6022	478	15.6022	652	15.6022	439	15.6022	707	15.6022	491	15.6022	638	15.6022	549
15.6218	359	15.6218	592	15.6218	475	15.6218	656	15.6218	481	15.6218	718	15.6218	431	15.6218	615	15.6218	573
15.6415	386	15.6415	629	15.6415	485	15.6415	644	15.6415	459	15.6415	727	15.6415	458	15.6415	640	15.6415	581
15.6611	418	15.6611	592	15.6611	475	15.6611	636	15.6611	486	15.6611	754	15.6611	464	15.6611	589	15.6611	612
15.6808	373	15.6808	590	15.6808	486	15.6808	652	15.6808	489	15.6808	697	15.6808	448	15.6808	628	15.6808	536
15.7004	392	15.7004	588	15.7004	480	15.7004	640	15.7004	522	15.7004	707	15.7004	463	15.7004	694	15.7004	561
15.7201	369	15.7201	598	15.7201	462	15.7201	611	15.7201	477	15.7201	721	15.7201	437	15.7201	643	15.7201	559
15.7398	328	15.7398	618	15.7398	471	15.7398	621	15.7398	501	15.7398	792	15.7398	423	15.7398	625	15.7398	583
15.7594	395	15.7594	589	15.7594	489	15.7594	658	15.7594	478	15.7594	764	15.7594	470	15.7594	608	15.7594	549
15.7791	379	15.7791	597	15.7791	497	15.7791	705	15.7791	498	15.7791	712	15.7791	405	15.7791	603	15.7791	547
15.7987	392	15.7987	601	15.7987	509	15.7987	655	15.7987	480	15.7987	714	15.7987	479	15.7987	623	15.7987	536
15.8184	342	15.8184	552	15.8184	432	15.8184	657	15.8184	520	15.8184	731	15.8184	446	15.8184	610	15.8184	592
15.838	375	15.838	573	15.838	479	15.838	635	15.838	467	15.838	715	15.838	459	15.838	627	15.838	548
15.8577	356	15.8577	554	15.8577	469	15.8577	660	15.8577	469	15.8577	716	15.8577	452	15.8577	641	15.8577	571
15.8774	384	15.8774	581	15.8774	460	15.8774	640	15.8774	471	15.8774	735	15.8774	473	15.8774	574	15.8774	569
15.897	367	15.897	612	15.897	496	15.897	658	15.897	473	15.897	721	15.897	433	15.897	646	15.897	572
15.9167	375	15.9167	629	15.9167	489	15.9167	626	15.9167	465	15.9167	776	15.9167	458	15.9167	691	15.9167	607
15.9363	332	15.9363	600	15.9363	492	15.9363	647	15.9363	481	15.9363	730	15.9363	424	15.9363	652	15.9363	579
15.956	377	15.956	547	15.956	460	15.956	661	15.956	494	15.956	746	15.956	407	15.956	601	15.956	553
15.9756	383	15.9756	616	15.9756	445	15.9756	651	15.9756	467	15.9756	733	15.9756	448	15.9756	643	15.9756	565
15.9953	352	15.9953	644	15.9953	495	15.9953	634	15.9953	456	15.9953	733	15.9953	464	15.9953	596	15.9953	595
16.015	385	16.015	595	16.015	467	16.015	638	16.015	450	16.015	709	16.015	436	16.015	656	16.015	570
16.0346	376	16.0346	615	16.0346	482	16.0346	635	16.0346	494	16.0346	714	16.0346	429	16.0346	596	16.0346	582
16.0543	368	16.0543	587	16.0543	502	16.0543	630	16.0543	495	16.0543	750	16.0543	439	16.0543	615	16.0543	566
16.0739	407	16.0739	615	16.0739	524	16.0739	666	16.0739	490	16.0739	798	16.0739	425	16.0739	568	16.0739	551
16.0936	350	16.0936	637	16.0936	466	16.0936	688	16.0936	468	16.0936	731	16.0936	419	16.0936	659	16.0936	558
16.1132	370	16.1132	630	16.1132	517	16.1132	627	16.1132	494	16.1132	747	16.1132	430	16.1132	638	16.1132	523
16.1329	370	16.1329	645	16.1329	529	16.1329	699	16.1329	487	16.1329	676	16.1329	406	16.1329	620	16.1329	557
16.1525	387	16.1525	625	16.1525	513	16.1525	667	16.1525	486	16.1525	689	16.1525	435	16.1525	637	16.1525	575
16.1722	417	16.1722	584	16.1722	479	16.1722	657	16.1722	462	16.1722	698	16.1722	438	16.1722	620	16.1722	550
16.1919	363	16.1919	610	16.1919	494	16.1919	627	16.1919	466	16.1919	691	16.1919	434	16.1919	595	16.1919	547
16.2115	366	16.2115	601	16.2115	477	16.2115	567	16.2115	485	16.2115	747	16.2115	431	16.2115	656	16.2115	563
16.2312	399	16.2312	612	16.2312	488	16.2312	637	16.2312	482	16.2312	733	16.2312	411	16.2312	603	16.2312	619
16.2508	376	16.2508	582	16.2508	531	16.2508	627	16.2508	483	16.2508	705	16.2508	449	16.2508	649	16.2508	609
16.2705	377	16.2705	579	16.2705	497	16.2705	631	16.2705	519	16.2705	675	16.2705	401	16.2705	582	16.2705	590
16.2901	359	16.2901	595	16.2901	469	16.2901	639	16.2901	512	16.2901	750	16.2901	381	16.2901	606	16.2901	602
16.3098	398	16.3098	613	16.3098	490	16.3098	668	16.3098	474	16.3098	747	16.3098	440	16.3098	644	16.3098	574
16.3295	340	16.3295	615	16.3295	484	16.3295	626	16.3295	470	16.3295	737	16.3295	437	16.3295	652	16.3295	529
16.3491	366	16.3491	607	16.3491	506	16.3491	645	16.3491	451	16.3491	709	16.3491	406	16.3491	665	16.3491	578
16.3688	347	16.3688	589	16.3688	459	16.3688	619	16.3688	504	16.3688	733	16.3688	435	16.3688	626	16.3688	528
16.3884	338	16.3884	550	16.3884	480	16.3884	599	16.3884	454	16.3884	704	16.3884	448	16.3884	629	16.3884	526
16.4081	357	16.4081	530	16.4081	528	16.4081	610	16.4081	491	16.4081	723	16.4081	475	16.4081	648	16.4081	552
16.4277	371	16.4277	591	16.4277	495	16.4277	624	16.4277	480	16.4277	736	16.4277	421	16.4277	614	16.4277	555
16.4474	351	16.4474	571	16.4474	457	16.4474	629	16.4474	440	16.4474	786	16.4474	473	16.4474	573	16.4474	503
16.4671	361	16.4671	584	16.4671	493	16.4671	665	16.4671	504	16.4671	693	16.4671	448	16.4671	659	16.4671	595
16.4867	358	16.4867	552	16.4867	520	16.4867	628	16.4867	422	16.4867	706	16.4867	445	16.4867	635	16.4867	572
16.5064	381	16.5064	601	16.5064	480	16.5064	660	16.5064	428	16.5064	769	16.5064	433	16.5064	615	16.5064	579
16.526	379	16.526	605	16.526	495	16.526	635	16.526	450	16.526	748	16.526	428	16.526	684	16.526	574
16.5457	343	16.5457	635	16.5457	495	16.5457	590	16.5457	439	16.5457	699	16.5457	413	16.5457	606	16.5457	586
16.5653	304	16.5653	599	16.5653	460	16.5653	669	16.5653	499	16.5653	701	16.5653	354	16.5653	603	16.5653	591
16.585	371	16.585	584	16.585	523	16.585	618	16.585	502	16.585	723	16.585	496	16.585	632	16.585	548
16.6047	378	16.6047	595	16.6047	452	16.6047	619	16.6047	467	16.6047	723	16.6047	427	16.6047	600	16.6047	605
16.6243	389	16.6243	615	16.6243	485	16.6243	633	16.6243	447	16.6243	738	16.6243	420	16.6243	606	16.6243	569
16.644	346	16.644	641	16.644	442	16.644	651	16.644	470	16.644	655	16.644	429	16.644	651	16.644	569
16.6636	350	16.6636	591	16.6636	479	16.6636	659	16.6636	501	16.6636	726	16.6636	456	16.6636	623	16.6636	569
16.6833	376	16.6833	598	16.6833	495	16.6833	650	16.6833	492	16.6833	742	16.6833	456	16.6833	666	16.6833	588
16.7029	400	16.7029	562	16.7029	479	16.7029	635	16.7029	428	16.7029	743	16.7029	470	16.7029	630	16.7029	583
16.7226	323	16.7226	586	16.7226	482	16.7226	647	16.7226	433	16.7226	761	16.7226	418	16.7226	645	16.7226	562
16.7422	363	16.7422	625	16.7422	497	16.7422	643	16.7422	464	16.7422	747	16.7422	459	16.7422	615	16.7422	590
16.7619	345	16.7619	590	16.7619	461	16.7619	652	16.7619	474	16.7619	688	16.7619	432	16.7619	595	16.7619	616
16.7816	374	16.7816	562	16.7816	477	16.7816	657	16.7816	488	16.7816	749	16.7816	415	16.7816	623	16.7816	578
16.8012	374	16.8012	591	16.8012	440	16.8012	659	16.8012	479	16.8012	700	16.8012	445	16.8012	623	16.8012	572
16.8209	373	16.8209	638	16.8209	514	16.8209	635	16.8209	501	16.8209	703	16.8209	451	16.8209	582	16.8209	577
16.8405	379	16.8405	582	16.8405	511	16.8405	635	16.8405	504	16.8405	712	16.8405	419	16.8405	598	16.8405	597
16.8602	347	16.8602	634	16.8602	474	16.8602	668	16.8602	488	16.8602	717	16.8602	462	16.8602	634	16.8602	576
16.8798	359	16.8798	612	16.8798	479	16.8798	654	16.8798	454	16.8798	708	16.8798	445	16.8798	596	16.8798	533
16.8995	362	16.8995	629	16.8995	516	16.8995	625	16.8995	467	16.8995	746	16.8995	435	16.8995	603	16.8995	578
16.9192	378	16.9192	558	16.9192	506	16.9192	685	16.9192	461	16.9192	763	16.9192	407	16.9192	654	16.9192	570
16.9388	348	16.9388	592	16.9388	466	16.9388	573	16.9388	476	16.9388	751	16.9388	419	16.9388	665	16.9388	497
16.9585	357	16.9585	581	16.9585	497	16.9585	634	16.9585	481	16.9585	716	16.9585	464	16.9585	674	16.9585	592
16.9781	327	16.9781	578	16.9781	474	16.9781	646	16.9781	456	16.9781	758	16.9781	438	16.9781	630	16.9781	571
16.9978	403	16.9978	605	16.9978	513	16.9978	627	16.9978	449	16.9978	678	16.9978	476	16.9978	656	16.9978	534
17.0174	368	17.0174	598	17.0174	513	17.0174	627	17.0174	483	17.0174	731	17.0174	404	17.0174	662	17.0174	573
17.0371	363	17.0371	579	17.0371	518	17.0371	596	17.0371	511	17.0371	695	17.0371	432	17.0371	615	17.0371	540
17.0568	351	17.0568	592	17.0568	473	17.0568	624	17.0568	504	17.0568	710	17.0568	407	17.0568	603	17.0568	585
17.0764	355	17.0764	587	17.0764	512	17.0764	653	17.0764	481	17.0764	788	17.0764	459	17.0764	570	17.0764	578
17.0961	379	17.0961	626	17.0961	463	17.0961	701	17.0961	474	17.0961	689	17.0961	451	17.0961	682	17.0961	584
17.1157	355	17.1157	599	17.1157	468	17.1157	636	17.1157	466	17.1157	722	17.1157	445	17.1157	615	17.1157	575
17.1354	399	17.1354	591	17.1354	480	17.1354	636	17.1354	492	17.1354	695	17.1354	452	17.1354	631	17.1354	576
17.155	346	17.155	571	17.155	469	17.155	686	17.155	443	17.155	711	17.155	419	17.155	572	17.155	596
17.1747	388	17.1747	580	17.1747	481	17.1747	588	17.1747	438	17.1747	692	17.1747	454	17.1747	635	17.1747	573
17.1944	347	17.1944	527	17.1944	494	17.1944	586	17.1944	464	17.1944	731	17.1944	467	17.1944	641	17.1944	579
17.214	309	17.214	607	17.214	481	17.214	676	17.214	501	17.214	714	17.214	459	17.214	643	17.214	554
17.2337	333	17.2337	606	17.2337	477	17.2337	624	17.2337	511	17.2337	738	17.2337	410	17.2337	646	17.2337	583
17.2533	370	17.2533	607	17.2533	526	17.2533	634	17.2533	491	17.2533	709	17.2533	446	17.2533	578	17.2533	559
17.273	372	17.273	606	17.273	502	17.273	657	17.273	471	17.273	737	17.273	426	17.273	619	17.273	553
17.2926	366	17.2926	607	17.2926	518	17.2926	565	17.2926	447	17.2926	756	17.2926	449	17.2926	638	17.2926	540
17.3123	398	17.3123	566	17.3123	483	17.3123	623	17.3123	455	17.3123	705	17.3123	432	17.3123	652	17.3123	542
17.3319	325	17.3319	604	17.3319	484	17.3319	628	17.3319	482	17.3319	704	17.3319	447	17.3319	620	17.3319	567
17.3516	356	17.3516	618	17.3516	467	17.3516	649	17.3516	451	17.3516	724	17.3516	468	17.3516	585	17.3516	556
17.3713	378	17.3713	579	17.3713	492	17.3713	657	17.3713	498	17.3713	727	17.3713	432	17.3713	596	17.3713	531
17.3909	345	17.3909	608	17.3909	478	17.3909	655	17.3909	471	17.3909	761	17.3909	460	17.3909	618	17.3909	563
17.4106	396	17.4106	620	17.4106	474	17.4106	623	17.4106	466	17.4106	700	17.4106	450	17.4106	660	17.4106	574
17.4302	393	17.4302	570	17.4302	470	17.4302	648	17.4302	479	17.4302	766	17.4302	446	17.4302	627	17.4302	590
17.4499	369	17.4499	634	17.4499	482	17.4499	612	17.4499	451	17.4499	703	17.4499	436	17.4499	672	17.4499	564
17.4695	390	17.4695	559	17.4695	503	17.4695	581	17.4695	449	17.4695	719	17.4695	422	17.4695	582	17.4695	621
17.4892	338	17.4892	552	17.4892	465	17.4892	636	17.4892	431	17.4892	689	17.4892	440	17.4892	637	17.4892	581
17.5089	374	17.5089	558	17.5089	490	17.5089	658	17.5089	423	17.5089	720	17.5089	441	17.5089	651	17.5089	529
17.5285	383	17.5285	583	17.5285	512	17.5285	610	17.5285	487	17.5285	757	17.5285	464	17.5285	633	17.5285	587
17.5482	387	17.5482	564	17.5482	516	17.5482	658	17.5482	467	17.5482	685	17.5482	427	17.5482	640	17.5482	604
17.5678	378	17.5678	617	17.5678	461	17.5678	643	17.5678	461	17.5678	676	17.5678	449	17.5678	632	17.5678	548
17.5875	369	17.5875	608	17.5875	500	17.5875	637	17.5875	426	17.5875	737	17.5875	428	17.5875	586	17.5875	556
17.6071	347	17.6071	586	17.6071	482	17.6071	626	17.6071	475	17.6071	691	17.6071	481	17.6071	635	17.6071	582
17.6268	396	17.6268	578	17.6268	505	17.6268	685	17.6268	465	17.6268	676	17.6268	423	17.6268	564	17.6268	546
17.6465	363	17.6465	586	17.6465	507	17.6465	654	17.6465	479	17.6465	719	17.6465	435	17.6465	663	17.6465	585
17.6661	403	17.6661	629	17.6661	483	17.6661	640	17.6661	475	17.6661	742	17.6661	439	17.6661	663	17.6661	595
17.6858	366	17.6858	568	17.6858	501	17.6858	608	17.6858	500	17.6858	733	17.6858	436	17.6858	590	17.6858	571
17.7054	335	17.7054	602	17.7054	550	17.7054	682	17.7054	491	17.7054	721	17.7054	427	17.7054	620	17.7054	540
17.7251	357	17.7251	602	17.7251	509	17.7251	617	17.7251	510	17.7251	698	17.7251	419	17.7251	652	17.7251	530
17.7447	344	17.7447	576	17.7447	457	17.7447	614	17.7447	463	17.7447	711	17.7447	434	17.7447	626	17.7447	611
17.7644	334	17.7644	589	17.7644	517	17.7644	656	17.7644	431	17.7644	729	17.7644	435	17.7644	624	17.7644	574
17.7841	384	17.7841	590	17.7841	518	17.7841	593	17.7841	482	17.7841	713	17.7841	429	17.7841	601	17.7841	583
17.8037	371	17.8037	601	17.8037	520	17.8037	690	17.8037	440	17.8037	738	17.8037	449	17.8037	621	17.8037	585
17.8234	377	17.8234	573	17.8234	514	17.8234	638	17.8234	494	17.8234	766	17.8234	443	17.8234	644	17.8234	578
17.843	330	17.843	572	17.843	492	17.843	638	17.843	481	17.843	768	17.843	445	17.843	649	17.843	551
17.8627	354	17.8627	604	17.8627	502	17.8627	620	17.8627	508	17.8627	706	17.8627	441	17.8627	655	17.8627	520
17.8823	344	17.8823	624	17.8823	515	17.8823	640	17.8823	501	17.8823	714	17.8823	415	17.8823	647	17.8823	566
17.902	377	17.902	601	17.902	499	17.902	608	17.902	504	17.902	724	17.902	403	17.902	608	17.902	578
17.9217	361	17.9217	606	17.9217	429	17.9217	639	17.9217	482	17.9217	711	17.9217	418	17.9217	620	17.9217	584
17.9413	346	17.9413	620	17.9413	442	17.9413	658	17.9413	509	17.9413	726	17.9413	455	17.9413	590	17.9413	556
17.961	368	17.961	578	17.961	523	17.961	625	17.961	471	17.961	682	17.961	400	17.961	618	17.961	518
17.9806	371	17.9806	536	17.9806	514	17.9806	610	17.9806	461	17.9806	745	17.9806	468	17.9806	612	17.9806	565
18.0003	363	18.0003	629	18.0003	531	18.0003	704	18.0003	476	18.0003	691	18.0003	452	18.0003	628	18.0003	599
18.0199	355	18.0199	575	18.0199	573	18.0199	631	18.0199	484	18.0199	744	18.0199	424	18.0199	632	18.0199	615
18.0396	366	18.0396	620	18.0396	515	18.0396	635	18.0396	499	18.0396	722	18.0396	434	18.0396	637	18.0396	554
18.0592	385	18.0592	543	18.0592	486	18.0592	664	18.0592	482	18.0592	750	18.0592	478	18.0592	641	18.0592	569
18.0789	387	18.0789	572	18.0789	517	18.0789	632	18.0789	481	18.0789	681	18.0789	423	18.0789	605	18.0789	581
18.0986	376	18.0986	590	18.0986	494	18.0986	646	18.0986	468	18.0986	716	18.0986	448	18.0986	670	18.0986	594
18.1182	340	18.1182	615	18.1182	484	18.1182	634	18.1182	483	18.1182	673	18.1182	434	18.1182	644	18.1182	557
18.1379	383	18.1379	600	18.1379	495	18.1379	630	18.1379	480	18.1379	748	18.1379	448	18.1379	643	18.1379	576
18.1575	336	18.1575	601	18.1575	521	18.1575	632	18.1575	478	18.1575	731	18.1575	493	18.1575	685	18.1575	580
18.1772	342	18.1772	594	18.1772	498	18.1772	663	18.1772	485	18.1772	782	18.1772	430	18.1772	648	18.1772	576
18.1968	368	18.1968	612	18.1968	497	18.1968	646	18.1968	448	18.1968	762	18.1968	435	18.1968	623	18.1968	524
18.2165	356	18.2165	571	18.2165	460	18.2165	574	18.2165	483	18.2165	696	18.2165	450	18.2165	610	18.2165	600
18.2362	371	18.2362	574	18.2362	495	18.2362	651	18.2362	487	18.2362	734	18.2362	455	18.2362	617	18.2362	591
18.2558	356	18.2558	620	18.2558	481	18.2558	590	18.2558	471	18.2558	726	18.2558	438	18.2558	633	18.2558	571
18.2755	373	18.2755	576	18.2755	456	18.2755	655	18.2755	482	18.2755	730	18.2755	420	18.2755	645	18.2755	610
18.2951	381	18.2951	598	18.2951	518	18.2951	647	18.2951	487	18.2951	742	18.2951	454	18.2951	612	18.2951	582
18.3148	352	18.3148	554	18.3148	486	18.3148	614	18.3148	472	18.3148	739	18.3148	438	18.3148	633	18.3148	563
18.3344	319	18.3344	573	18.3344	487	18.3344	662	18.3344	493	18.3344	671	18.3344	418	18.3344	616	18.3344	578
18.3541	375	18.3541	580	18.3541	455	18.3541	609	18.3541	461	18.3541	734	18.3541	420	18.3541	606	18.3541	554
18.3738	378	18.3738	522	18.3738	472	18.3738	636	18.3738	515	18.3738	697	18.3738	453	18.3738	569	18.3738	542
18.3934	387	18.3934	529	18.3934	529	18.3934	665	18.3934	509	18.3934	742	18.3934	438	18.3934	590	18.3934	571
18.4131	393	18.4131	569	18.4131	533	18.4131	642	18.4131	483	18.4131	760	18.4131	440	18.4131	565	18.4131	553
18.4327	385	18.4327	563	18.4327	501	18.4327	639	18.4327	477	18.4327	670	18.4327	439	18.4327	634	18.4327	543
18.4524	362	18.4524	571	18.4524	473	18.4524	613	18.4524	487	18.4524	671	18.4524	413	18.4524	623	18.4524	556
18.472	363	18.472	584	18.472	507	18.472	619	18.472	487	18.472	717	18.472	434	18.472	662	18.472	556
18.4917	357	18.4917	578	18.4917	446	18.4917	663	18.4917	466	18.4917	693	18.4917	448	18.4917	644	18.4917	584
18.5114	343	18.5114	565	18.5114	526	18.5114	660	18.5114	503	18.5114	723	18.5114	447	18.5114	623	18.5114	548
18.531	323	18.531	606	18.531	483	18.531	651	18.531	467	18.531	692	18.531	425	18.531	656	18.531	563
18.5507	381	18.5507	597	18.5507	481	18.5507	588	18.5507	493	18.5507	705	18.5507	468	18.5507	644	18.5507	571
18.5703	376	18.5703	587	18.5703	482	18.5703	597	18.5703	456	18.5703	713	18.5703	402	18.5703	654	18.5703	534
18.59	370	18.59	555	18.59	501	18.59	640	18.59	465	18.59	736	18.59	423	18.59	626	18.59	585
18.6096	319	18.6096	561	18.6096	536	18.6096	661	18.6096	486	18.6096	717	18.6096	425	18.6096	636	18.6096	585
18.6293	368	18.6293	618	18.6293	478	18.6293	625	18.6293	463	18.6293	733	18.6293	436	18.6293	617	18.6293	547
18.6489	362	18.6489	588	18.6489	464	18.6489	656	18.6489	492	18.6489	695	18.6489	412	18.6489	622	18.6489	577
18.6686	382	18.6686	574	18.6686	469	18.6686	684	18.6686	474	18.6686	732	18.6686	430	18.6686	670	18.6686	571
18.6883	362	18.6883	568	18.6883	508	18.6883	663	18.6883	444	18.6883	678	18.6883	430	18.6883	635	18.6883	564
18.7079	364	18.7079	657	18.7079	489	18.7079	642	18.7079	478	18.7079	706	18.7079	418	18.7079	577	18.7079	571
18.7276	369	18.7276	619	18.7276	507	18.7276	653	18.7276	477	18.7276	706	18.7276	410	18.7276	635	18.7276	568
18.7472	366	18.7472	631	18.7472	493	18.7472	633	18.7472	468	18.7472	701	18.7472	412	18.7472	665	18.7472	588
18.7669	356	18.7669	550	18.7669	478	18.7669	650	18.7669	484	18.7669	726	18.7669	421	18.7669	693	18.7669	544
18.7865	344	18.7865	616	18.7865	497	18.7865	653	18.7865	486	18.7865	704	18.7865	439	18.7865	651	18.7865	652
18.8062	343	18.8062	565	18.8062	526	18.8062	620	18.8062	418	18.8062	733	18.8062	458	18.8062	616	18.8062	567
18.8259	373	18.8259	613	18.8259	525	18.8259	663	18.8259	483	18.8259	678	18.8259	450	18.8259	636	18.8259	528
18.8455	360	18.8455	560	18.8455	477	18.8455	654	18.8455	494	18.8455	736	18.8455	428	18.8455	646	18.8455	554
18.8652	366	18.8652	545	18.8652	530	18.8652	624	18.8652	476	18.8652	691	18.8652	416	18.8652	629	18.8652	537
18.8848	327	18.8848	588	18.8848	522	18.8848	649	18.8848	485	18.8848	770	18.8848	437	18.8848	609	18.8848	620
18.9045	372	18.9045	599	18.9045	535	18.9045	631	18.9045	458	18.9045	756	18.9045	445	18.9045	603	18.9045	560
18.9241	357	18.9241	540	18.9241	484	18.9241	650	18.9241	501	18.9241	728	18.9241	470	18.9241	627	18.9241	549
18.9438	356	18.9438	546	18.9438	511	18.9438	649	18.9438	462	18.9438	735	18.9438	493	18.9438	621	18.9438	550
18.9635	337	18.9635	620	18.9635	492	18.9635	631	18.9635	444	18.9635	755	18.9635	479	18.9635	642	18.9635	533
18.9831	336	18.9831	632	18.9831	516	18.9831	644	18.9831	470	18.9831	716	18.9831	431	18.9831	607	18.9831	606
19.0028	342	19.0028	589	19.0028	514	19.0028	664	19.0028	479	19.0028	732	19.0028	442	19.0028	633	19.0028	599
19.0224	330	19.0224	647	19.0224	503	19.0224	658	19.0224	467	19.0224	700	19.0224	428	19.0224	655	19.0224	534
19.0421	380	19.0421	579	19.0421	527	19.0421	658	19.0421	510	19.0421	715	19.0421	437	19.0421	645	19.0421	569
19.0617	349	19.0617	618	19.0617	508	19.0617	649	19.0617	465	19.0617	715	19.0617	432	19.0617	637	19.0617	559
19.0814	364	19.0814	581	19.0814	531	19.0814	606	19.0814	484	19.0814	701	19.0814	472	19.0814	645	19.0814	522
19.1011	377	19.1011	552	19.1011	497	19.1011	683	19.1011	485	19.1011	745	19.1011	417	19.1011	659	19.1011	537
19.1207	372	19.1207	592	19.1207	523	19.1207	631	19.1207	480	19.1207	698	19.1207	427	19.1207	684	19.1207	615
19.1404	364	19.1404	591	19.1404	465	19.1404	661	19.1404	495	19.1404	743	19.1404	404	19.1404	640	19.1404	540
19.16	352	19.16	608	19.16	506	19.16	664	19.16	472	19.16	760	19.16	441	19.16	667	19.16	541
19.1797	346	19.1797	573	19.1797	511	19.1797	635	19.1797	471	19.1797	773	19.1797	436	19.1797	627	19.1797	541
19.1993	353	19.1993	568	19.1993	503	19.1993	669	19.1993	486	19.1993	756	19.1993	426	19.1993	595	19.1993	577
19.219	396	19.219	641	19.219	507	19.219	637	19.219	490	19.219	705	19.219	453	19.219	671	19.219	607
19.2386	379	19.2386	565	19.2386	505	19.2386	677	19.2386	533	19.2386	705	19.2386	483	19.2386	656	19.2386	605
19.2583	373	19.2583	572	19.2583	499	19.2583	634	19.2583	488	19.2583	690	19.2583	430	19.2583	649	19.2583	582
19.278	359	19.278	602	19.278	563	19.278	679	19.278	458	19.278	738	19.278	458	19.278	614	19.278	511
19.2976	342	19.2976	564	19.2976	534	19.2976	608	19.2976	477	19.2976	726	19.2976	462	19.2976	625	19.2976	599
19.3173	375	19.3173	631	19.3173	498	19.3173	605	19.3173	524	19.3173	715	19.3173	463	19.3173	661	19.3173	543
19.3369	359	19.3369	570	19.3369	529	19.3369	622	19.3369	475	19.3369	736	19.3369	440	19.3369	644	19.3369	638
19.3566	361	19.3566	575	19.3566	474	19.3566	630	19.3566	483	19.3566	707	19.3566	441	19.3566	681	19.3566	542
19.3762	368	19.3762	600	19.3762	505	19.3762	639	19.3762	534	19.3762	705	19.3762	432	19.3762	672	19.3762	594
19.3959	388	19.3959	574	19.3959	518	19.3959	644	19.3959	458	19.3959	740	19.3959	453	19.3959	688	19.3959	568
19.4156	359	19.4156	555	19.4156	506	19.4156	629	19.4156	507	19.4156	733	19.4156	429	19.4156	683	19.4156	547
19.4352	365	19.4352	622	19.4352	535	19.4352	619	19.4352	489	19.4352	774	19.4352	448	19.4352	668	19.4352	568
19.4549	396	19.4549	592	19.4549	507	19.4549	722	19.4549	447	19.4549	758	19.4549	445	19.4549	634	19.4549	583
19.4745	416	19.4745	591	19.4745	479	19.4745	621	19.4745	489	19.4745	735	19.4745	473	19.4745	658	19.4745	574
19.4942	338	19.4942	602	19.4942	509	19.4942	624	19.4942	476	19.4942	744	19.4942	445	19.4942	681	19.4942	553
19.5138	368	19.5138	591	19.5138	500	19.5138	631	19.5138	508	19.5138	721	19.5138	445	19.5138	626	19.5138	588
19.5335	369	19.5335	609	19.5335	507	19.5335	657	19.5335	503	19.5335	741	19.5335	456	19.5335	631	19.5335	604
19.5532	344	19.5532	574	19.5532	526	19.5532	636	19.5532	479	19.5532	747	19.5532	429	19.5532	639	19.5532	593
19.5728	358	19.5728	615	19.5728	498	19.5728	614	19.5728	488	19.5728	727	19.5728	469	19.5728	584	19.5728	539
19.5925	335	19.5925	550	19.5925	510	19.5925	620	19.5925	487	19.5925	728	19.5925	447	19.5925	664	19.5925	576
19.6121	376	19.6121	555	19.6121	508	19.6121	629	19.6121	483	19.6121	735	19.6121	445	19.6121	659	19.6121	590
19.6318	391	19.6318	621	19.6318	477	19.6318	648	19.6318	486	19.6318	728	19.6318	445	19.6318	655	19.6318	612
19.6514	415	19.6514	614	19.6514	484	19.6514	620	19.6514	505	19.6514	691	19.6514	442	19.6514	631	19.6514	599
19.6711	374	19.6711	583	19.6711	476	19.6711	687	19.6711	484	19.6711	770	19.6711	423	19.6711	664	19.6711	583
19.6908	374	19.6908	590	19.6908	499	19.6908	628	19.6908	505	19.6908	759	19.6908	451	19.6908	675	19.6908	561
19.7104	384	19.7104	591	19.7104	495	19.7104	642	19.7104	503	19.7104	761	19.7104	453	19.7104	662	19.7104	588
19.7301	370	19.7301	579	19.7301	515	19.7301	646	19.7301	468	19.7301	735	19.7301	471	19.7301	686	19.7301	518
19.7497	374	19.7497	618	19.7497	538	19.7497	651	19.7497	501	19.7497	713	19.7497	430	19.7497	660	19.7497	565
19.7694	387	19.7694	616	19.7694	524	19.7694	652	19.7694	508	19.7694	736	19.7694	440	19.7694	631	19.7694	568
19.789	394	19.789	576	19.789	513	19.789	636	19.789	489	19.789	765	19.789	430	19.789	656	19.789	599
19.8087	376	19.8087	520	19.8087	492	19.8087	630	19.8087	475	19.8087	753	19.8087	445	19.8087	611	19.8087	547
19.8284	385	19.8284	584	19.8284	481	19.8284	639	19.8284	493	19.8284	722	19.8284	469	19.8284	606	19.8284	579
19.848	375	19.848	574	19.848	493	19.848	664	19.848	485	19.848	730	19.848	452	19.848	639	19.848	618
19.8677	351	19.8677	580	19.8677	516	19.8677	593	19.8677	520	19.8677	742	19.8677	449	19.8677	637	19.8677	573
19.8873	361	19.8873	553	19.8873	524	19.8873	603	19.8873	496	19.8873	741	19.8873	482	19.8873	627	19.8873	569
19.907	358	19.907	666	19.907	516	19.907	642	19.907	532	19.907	744	19.907	472	19.907	636	19.907	587
19.9266	331	19.9266	603	19.9266	492	19.9266	638	19.9266	515	19.9266	743	19.9266	468	19.9266	668	19.9266	581
19.9463	374	19.9463	594	19.9463	510	19.9463	657	19.9463	515	19.9463	727	19.9463	444	19.9463	643	19.9463	549
19.9659	373	19.9659	593	19.9659	529	19.9659	661	19.9659	508	19.9659	748	19.9659	455	19.9659	657	19.9659	563
19.9856	382	19.9856	579	19.9856	498	19.9856	634	19.9856	492	19.9856	746	19.9856	459	19.9856	642	19.9856	607
20.0053	374	20.0053	598	20.0053	514	20.0053	638	20.0053	482	20.0053	736	20.0053	448	20.0053	685	20.0053	612
20.0249	361	20.0249	582	20.0249	515	20.0249	689	20.0249	498	20.0249	743	20.0249	472	20.0249	681	20.0249	590
20.0446	365	20.0446	615	20.0446	502	20.0446	648	20.0446	479	20.0446	748	20.0446	473	20.0446	695	20.0446	543
20.0642	370	20.0642	604	20.0642	531	20.0642	613	20.0642	500	20.0642	736	20.0642	482	20.0642	626	20.0642	626
20.0839	329	20.0839	591	20.0839	520	20.0839	681	20.0839	510	20.0839	751	20.0839	409	20.0839	663	20.0839	597
20.1035	359	20.1035	593	20.1035	525	20.1035	682	20.1035	489	20.1035	761	20.1035	472	20.1035	665	20.1035	577
20.1232	358	20.1232	631	20.1232	511	20.1232	645	20.1232	545	20.1232	718	20.1232	474	20.1232	665	20.1232	598
20.1429	372	20.1429	613	20.1429	472	20.1429	667	20.1429	519	20.1429	768	20.1429	433	20.1429	690	20.1429	581
20.1625	395	20.1625	627	20.1625	504	20.1625	646	20.1625	475	20.1625	762	20.1625	485	20.1625	671	20.1625	578
20.1822	375	20.1822	584	20.1822	498	20.1822	596	20.1822	548	20.1822	759	20.1822	505	20.1822	672	20.1822	567
20.2018	354	20.2018	562	20.2018	512	20.2018	697	20.2018	502	20.2018	796	20.2018	455	20.2018	708	20.2018	595
20.2215	368	20.2215	571	20.2215	482	20.2215	642	20.2215	479	20.2215	765	20.2215	486	20.2215	706	20.2215	614
20.2411	373	20.2411	612	20.2411	519	20.2411	654	20.2411	477	20.2411	773	20.2411	470	20.2411	671	20.2411	614
20.2608	384	20.2608	599	20.2608	513	20.2608	695	20.2608	513	20.2608	716	20.2608	442	20.2608	704	20.2608	582
20.2805	362	20.2805	601	20.2805	507	20.2805	655	20.2805	521	20.2805	750	20.2805	511	20.2805	635	20.2805	616
20.3001	376	20.3001	612	20.3001	566	20.3001	658	20.3001	478	20.3001	805	20.3001	467	20.3001	678	20.3001	618
20.3198	344	20.3198	580	20.3198	502	20.3198	651	20.3198	482	20.3198	781	20.3198	494	20.3198	700	20.3198	583
20.3394	382	20.3394	634	20.3394	528	20.3394	640	20.3394	512	20.3394	777	20.3394	473	20.3394	686	20.3394	543
20.3591	342	20.3591	623	20.3591	507	20.3591	673	20.3591	506	20.3591	769	20.3591	464	20.3591	652	20.3591	586
20.3787	364	20.3787	617	20.3787	489	20.3787	705	20.3787	476	20.3787	726	20.3787	464	20.3787	662	20.3787	590
20.3984	390	20.3984	586	20.3984	494	20.3984	667	20.3984	493	20.3984	847	20.3984	485	20.3984	678	20.3984	623
20.4181	345	20.4181	567	20.4181	503	20.4181	601	20.4181	461	20.4181	760	20.4181	451	20.4181	690	20.4181	579
20.4377	376	20.4377	524	20.4377	522	20.4377	655	20.4377	530	20.4377	758	20.4377	521	20.4377	701	20.4377	623
20.4574	372	20.4574	568	20.4574	551	20.4574	675	20.4574	509	20.4574	759	20.4574	441	20.4574	683	20.4574	625
20.477	384	20.477	566	20.477	526	20.477	658	20.477	503	20.477	752	20.477	476	20.477	654	20.477	597
20.4967	335	20.4967	569	20.4967	470	20.4967	629	20.4967	483	20.4967	760	20.4967	449	20.4967	630	20.4967	600
20.5163	400	20.5163	598	20.5163	500	20.5163	637	20.5163	502	20.5163	801	20.5163	500	20.5163	702	20.5163	643
20.536	365	20.536	597	20.536	511	20.536	699	20.536	490	20.536	764	20.536	465	20.536	709	20.536	592
20.5556	371	20.5556	566	20.5556	484	20.5556	661	20.5556	547	20.5556	811	20.5556	485	20.5556	666	20.5556	620
20.5753	346	20.5753	584	20.5753	508	20.5753	616	20.5753	512	20.5753	752	20.5753	453	20.5753	698	20.5753	590
20.595	354	20.595	578	20.595	506	20.595	660	20.595	536	20.595	783	20.595	462	20.595	750	20.595	618
20.6146	325	20.6146	599	20.6146	492	20.6146	670	20.6146	500	20.6146	804	20.6146	516	20.6146	721	20.6146	610
20.6343	355	20.6343	575	20.6343	495	20.6343	696	20.6343	514	20.6343	692	20.6343	478	20.6343	718	20.6343	666
20.6539	343	20.6539	563	20.6539	516	20.6539	645	20.6539	530	20.6539	780	20.6539	507	20.6539	702	20.6539	623
20.6736	402	20.6736	620	20.6736	531	20.6736	615	20.6736	492	20.6736	795	20.6736	461	20.6736	697	20.6736	605
20.6932	366	20.6932	611	20.6932	491	20.6932	641	20.6932	477	20.6932	780	20.6932	455	20.6932	693	20.6932	586
20.7129	336	20.7129	581	20.7129	552	20.7129	619	20.7129	562	20.7129	788	20.7129	454	20.7129	651	20.7129	623
20.7326	355	20.7326	572	20.7326	511	20.7326	662	20.7326	492	20.7326	753	20.7326	527	20.7326	726	20.7326	644
20.7522	387	20.7522	583	20.7522	508	20.7522	666	20.7522	472	20.7522	778	20.7522	470	20.7522	682	20.7522	663
20.7719	358	20.7719	582	20.7719	498	20.7719	659	20.7719	517	20.7719	788	20.7719	514	20.7719	694	20.7719	586
20.7915	387	20.7915	604	20.7915	542	20.7915	639	20.7915	537	20.7915	790	20.7915	465	20.7915	708	20.7915	614
20.8112	363	20.8112	567	20.8112	525	20.8112	636	20.8112	533	20.8112	783	20.8112	478	20.8112	705	20.8112	624
20.8308	334	20.8308	568	20.8308	557	20.8308	618	20.8308	503	20.8308	735	20.8308	470	20.8308	708	20.8308	658
20.8505	382	20.8505	620	20.8505	512	20.8505	642	20.8505	478	20.8505	761	20.8505	459	20.8505	728	20.8505	630
20.8702	378	20.8702	601	20.8702	509	20.8702	692	20.8702	490	20.8702	769	20.8702	505	20.8702	698	20.8702	625
20.8898	375	20.8898	539	20.8898	524	20.8898	677	20.8898	488	20.8898	780	20.8898	480	20.8898	730	20.8898	632
20.9095	354	20.9095	574	20.9095	501	20.9095	673	20.9095	485	20.9095	776	20.9095	455	20.9095	713	20.9095	654
20.9291	365	20.9291	578	20.9291	476	20.9291	671	20.9291	468	20.9291	742	20.9291	451	20.9291	689	20.9291	686
20.9488	370	20.9488	565	20.9488	473	20.9488	640	20.9488	523	20.9488	715	20.9488	439	20.9488	725	20.9488	597
20.9684	324	20.9684	577	20.9684	523	20.9684	619	20.9684	510	20.9684	790	20.9684	467	20.9684	690	20.9684	618
20.9881	359	20.9881	587	20.9881	504	20.9881	674	20.9881	519	20.9881	774	20.9881	453	20.9881	735	20.9881	600
21.0078	368	21.0078	624	21.0078	493	21.0078	652	21.0078	504	21.0078	766	21.0078	467	21.0078	748	21.0078	603
21.0274	335	21.0274	611	21.0274	497	21.0274	663	21.0274	504	21.0274	722	21.0274	470	21.0274	730	21.0274	632
21.0471	397	21.0471	576	21.0471	481	21.0471	630	21.0471	515	21.0471	759	21.0471	453	21.0471	688	21.0471	612
21.0667	326	21.0667	642	21.0667	581	21.0667	631	21.0667	447	21.0667	748	21.0667	513	21.0667	711	21.0667	631
21.0864	369	21.0864	579	21.0864	528	21.0864	595	21.0864	528	21.0864	738	21.0864	484	21.0864	730	21.0864	606
21.106	381	21.106	617	21.106	510	21.106	641	21.106	502	21.106	739	21.106	440	21.106	728	21.106	619
21.1257	362	21.1257	602	21.1257	515	21.1257	630	21.1257	465	21.1257	733	21.1257	489	21.1257	762	21.1257	581
21.1453	364	21.1453	575	21.1453	491	21.1453	659	21.1453	470	21.1453	735	21.1453	474	21.1453	707	21.1453	624
21.165	357	21.165	553	21.165	524	21.165	668	21.165	466	21.165	760	21.165	438	21.165	743	21.165	617
21.1847	371	21.1847	566	21.1847	506	21.1847	631	21.1847	490	21.1847	733	21.1847	443	21.1847	726	21.1847	619
21.2043	382	21.2043	530	21.2043	508	21.2043	626	21.2043	466	21.2043	790	21.2043	460	21.2043	703	21.2043	597
21.224	357	21.224	599	21.224	517	21.224	608	21.224	511	21.224	756	21.224	467	21.224	691	21.224	599
21.2436	353	21.2436	570	21.2436	523	21.2436	663	21.2436	498	21.2436	709	21.2436	446	21.2436	732	21.2436	592
21.2633	368	21.2633	599	21.2633	545	21.2633	591	21.2633	491	21.2633	724	21.2633	456	21.2633	748	21.2633	666
21.2829	369	21.2829	591	21.2829	504	21.2829	657	21.2829	477	21.2829	780	21.2829	448	21.2829	708	21.2829	669
21.3026	364	21.3026	566	21.3026	512	21.3026	686	21.3026	496	21.3026	774	21.3026	441	21.3026	683	21.3026	652
21.3223	361	21.3223	596	21.3223	514	21.3223	625	21.3223	514	21.3223	784	21.3223	452	21.3223	712	21.3223	562
21.3419	391	21.3419	619	21.3419	516	21.3419	636	21.3419	521	21.3419	769	21.3419	456	21.3419	675	21.3419	641
21.3616	362	21.3616	569	21.3616	517	21.3616	653	21.3616	489	21.3616	783	21.3616	463	21.3616	707	21.3616	613
21.3812	346	21.3812	613	21.3812	482	21.3812	581	21.3812	478	21.3812	746	21.3812	493	21.3812	714	21.3812	596
21.4009	334	21.4009	576	21.4009	481	21.4009	655	21.4009	482	21.4009	711	21.4009	411	21.4009	718	21.4009	619
21.4205	346	21.4205	613	21.4205	482	21.4205	627	21.4205	500	21.4205	745	21.4205	482	21.4205	699	21.4205	607
21.4402	331	21.4402	562	21.4402	497	21.4402	689	21.4402	479	21.4402	732	21.4402	452	21.4402	625	21.4402	587
21.4599	346	21.4599	609	21.4599	462	21.4599	595	21.4599	494	21.4599	759	21.4599	456	21.4599	686	21.4599	567
21.4795	354	21.4795	595	21.4795	517	21.4795	657	21.4795	487	21.4795	750	21.4795	423	21.4795	679	21.4795	610
21.4992	365	21.4992	544	21.4992	531	21.4992	671	21.4992	440	21.4992	722	21.4992	473	21.4992	632	21.4992	572
21.5188	361	21.5188	585	21.5188	497	21.5188	635	21.5188	486	21.5188	756	21.5188	434	21.5188	670	21.5188	603
21.5385	346	21.5385	568	21.5385	526	21.5385	678	21.5385	460	21.5385	712	21.5385	478	21.5385	662	21.5385	585
21.5581	358	21.5581	594	21.5581	456	21.5581	624	21.5581	481	21.5581	718	21.5581	422	21.5581	686	21.5581	607
21.5778	362	21.5778	597	21.5778	516	21.5778	657	21.5778	498	21.5778	766	21.5778	479	21.5778	692	21.5778	607
21.5975	360	21.5975	583	21.5975	509	21.5975	681	21.5975	465	21.5975	766	21.5975	481	21.5975	702	21.5975	621
21.6171	361	21.6171	585	21.6171	530	21.6171	648	21.6171	466	21.6171	702	21.6171	477	21.6171	670	21.6171	612
21.6368	355	21.6368	575	21.6368	498	21.6368	689	21.6368	480	21.6368	690	21.6368	456	21.6368	687	21.6368	575
21.6564	361	21.6564	619	21.6564	535	21.6564	616	21.6564	515	21.6564	699	21.6564	455	21.6564	627	21.6564	610
21.6761	358	21.6761	561	21.6761	497	21.6761	654	21.6761	461	21.6761	682	21.6761	483	21.6761	699	21.6761	558
21.6957	391	21.6957	585	21.6957	481	21.6957	622	21.6957	470	21.6957	725	21.6957	446	21.6957	703	21.6957	565
21.7154	380	21.7154	560	21.7154	456	21.7154	654	21.7154	485	21.7154	728	21.7154	411	21.7154	640	21.7154	559
21.735	323	21.735	583	21.735	501	21.735	661	21.735	507	21.735	731	21.735	435	21.735	730	21.735	571
21.7547	348	21.7547	574	21.7547	490	21.7547	642	21.7547	459	21.7547	747	21.7547	444	21.7547	726	21.7547	584
21.7744	346	21.7744	574	21.7744	500	21.7744	613	21.7744	474	21.7744	751	21.7744	444	21.7744	652	21.7744	585
21.794	352	21.794	601	21.794	474	21.794	650	21.794	510	21.794	717	21.794	472	21.794	731	21.794	581
21.8137	350	21.8137	570	21.8137	536	21.8137	654	21.8137	475	21.8137	743	21.8137	443	21.8137	684	21.8137	565
21.8333	389	21.8333	594	21.8333	497	21.8333	698	21.8333	479	21.8333	716	21.8333	446	21.8333	695	21.8333	596
21.853	352	21.853	568	21.853	498	21.853	659	21.853	478	21.853	722	21.853	431	21.853	625	21.853	581
21.8726	344	21.8726	581	21.8726	510	21.8726	642	21.8726	515	21.8726	750	21.8726	465	21.8726	681	21.8726	580
21.8923	357	21.8923	575	21.8923	497	21.8923	601	21.8923	461	21.8923	724	21.8923	394	21.8923	642	21.8923	549
21.912	323	21.912	564	21.912	486	21.912	620	21.912	482	21.912	744	21.912	416	21.912	638	21.912	610
21.9316	369	21.9316	581	21.9316	534	21.9316	627	21.9316	476	21.9316	720	21.9316	444	21.9316	680	21.9316	536
21.9513	388	21.9513	578	21.9513	495	21.9513	664	21.9513	493	21.9513	735	21.9513	454	21.9513	627	21.9513	591
21.9709	355	21.9709	548	21.9709	501	21.9709	633	21.9709	492	21.9709	730	21.9709	434	21.9709	663	21.9709	570
21.9906	339	21.9906	617	21.9906	483	21.9906	642	21.9906	501	21.9906	668	21.9906	442	21.9906	692	21.9906	631
22.0102	356	22.0102	564	22.0102	488	22.0102	606	22.0102	473	22.0102	717	22.0102	423	22.0102	648	22.0102	586
22.0299	377	22.0299	540	22.0299	529	22.0299	631	22.0299	477	22.0299	740	22.0299	443	22.0299	690	22.0299	586
22.0496	351	22.0496	583	22.0496	490	22.0496	669	22.0496	447	22.0496	726	22.0496	431	22.0496	687	22.0496	606
22.0692	351	22.0692	568	22.0692	494	22.0692	600	22.0692	459	22.0692	750	22.0692	454	22.0692	665	22.0692	536
22.0889	338	22.0889	602	22.0889	489	22.0889	633	22.0889	500	22.0889	715	22.0889	454	22.0889	719	22.0889	570
22.1085	333	22.1085	602	22.1085	475	22.1085	665	22.1085	440	22.1085	722	22.1085	452	22.1085	670	22.1085	558
22.1282	411	22.1282	522	22.1282	467	22.1282	646	22.1282	461	22.1282	709	22.1282	418	22.1282	712	22.1282	555
22.1478	359	22.1478	572	22.1478	485	22.1478	630	22.1478	486	22.1478	709	22.1478	418	22.1478	654	22.1478	581
22.1675	354	22.1675	625	22.1675	548	22.1675	616	22.1675	496	22.1675	777	22.1675	450	22.1675	672	22.1675	569
22.1872	350	22.1872	585	22.1872	496	22.1872	621	22.1872	507	22.1872	757	22.1872	476	22.1872	643	22.1872	542
22.2068	369	22.2068	546	22.2068	505	22.2068	629	22.2068	495	22.2068	664	22.2068	424	22.2068	673	22.2068	613
22.2265	367	22.2265	623	22.2265	493	22.2265	614	22.2265	480	22.2265	730	22.2265	450	22.2265	671	22.2265	588
22.2461	366	22.2461	552	22.2461	518	22.2461	629	22.2461	493	22.2461	743	22.2461	461	22.2461	653	22.2461	546
22.2658	365	22.2658	591	22.2658	520	22.2658	662	22.2658	491	22.2658	759	22.2658	441	22.2658	674	22.2658	543
22.2854	341	22.2854	555	22.2854	483	22.2854	642	22.2854	476	22.2854	768	22.2854	435	22.2854	680	22.2854	545
22.3051	374	22.3051	541	22.3051	455	22.3051	675	22.3051	486	22.3051	715	22.3051	424	22.3051	627	22.3051	570
22.3248	359	22.3248	603	22.3248	533	22.3248	608	22.3248	481	22.3248	756	22.3248	475	22.3248	623	22.3248	597
22.3444	354	22.3444	593	22.3444	512	22.3444	671	22.3444	474	22.3444	706	22.3444	459	22.3444	643	22.3444	602
22.3641	361	22.3641	569	22.3641	518	22.3641	604	22.3641	472	22.3641	740	22.3641	459	22.3641	678	22.3641	575
22.3837	371	22.3837	569	22.3837	545	22.3837	635	22.3837	520	22.3837	716	22.3837	455	22.3837	661	22.3837	574
22.4034	357	22.4034	576	22.4034	559	22.4034	633	22.4034	492	22.4034	715	22.4034	448	22.4034	675	22.4034	563
22.423	397	22.423	546	22.423	485	22.423	676	22.423	494	22.423	719	22.423	422	22.423	661	22.423	578
22.4427	336	22.4427	629	22.4427	509	22.4427	643	22.4427	464	22.4427	735	22.4427	420	22.4427	702	22.4427	525
22.4623	335	22.4623	559	22.4623	489	22.4623	682	22.4623	500	22.4623	722	22.4623	428	22.4623	666	22.4623	552
22.482	413	22.482	557	22.482	505	22.482	617	22.482	467	22.482	691	22.482	433	22.482	629	22.482	567
22.5017	356	22.5017	597	22.5017	473	22.5017	614	22.5017	459	22.5017	758	22.5017	451	22.5017	667	22.5017	551
22.5213	389	22.5213	578	22.5213	493	22.5213	634	22.5213	483	22.5213	700	22.5213	423	22.5213	704	22.5213	591
22.541	368	22.541	598	22.541	489	22.541	636	22.541	491	22.541	656	22.541	468	22.541	681	22.541	585
22.5606	356	22.5606	603	22.5606	512	22.5606	622	22.5606	462	22.5606	718	22.5606	449	22.5606	660	22.5606	566
22.5803	392	22.5803	601	22.5803	497	22.5803	698	22.5803	473	22.5803	743	22.5803	474	22.5803	660	22.5803	540
22.5999	368	22.5999	635	22.5999	517	22.5999	627	22.5999	484	22.5999	703	22.5999	453	22.5999	647	22.5999	583
22.6196	364	22.6196	571	22.6196	503	22.6196	694	22.6196	459	22.6196	746	22.6196	436	22.6196	699	22.6196	563
22.6393	374	22.6393	597	22.6393	509	22.6393	646	22.6393	456	22.6393	735	22.6393	484	22.6393	666	22.6393	565
22.6589	352	22.6589	557	22.6589	536	22.6589	628	22.6589	500	22.6589	691	22.6589	401	22.6589	651	22.6589	581
22.6786	357	22.6786	596	22.6786	524	22.6786	615	22.6786	483	22.6786	720	22.6786	423	22.6786	626	22.6786	551
22.6982	355	22.6982	547	22.6982	484	22.6982	630	22.6982	503	22.6982	653	22.6982	455	22.6982	614	22.6982	581
22.7179	388	22.7179	583	22.7179	485	22.7179	691	22.7179	479	22.7179	723	22.7179	467	22.7179	662	22.7179	596
22.7375	347	22.7375	563	22.7375	514	22.7375	670	22.7375	491	22.7375	724	22.7375	461	22.7375	591	22.7375	570
22.7572	350	22.7572	548	22.7572	530	22.7572	642	22.7572	474	22.7572	697	22.7572	423	22.7572	621	22.7572	583
22.7769	370	22.7769	588	22.7769	515	22.7769	643	22.7769	489	22.7769	737	22.7769	426	22.7769	628	22.7769	577
22.7965	355	22.7965	604	22.7965	545	22.7965	630	22.7965	479	22.7965	723	22.7965	447	22.7965	627	22.7965	512
22.8162	378	22.8162	563	22.8162	525	22.8162	620	22.8162	476	22.8162	727	22.8162	441	22.8162	635	22.8162	565
22.8358	352	22.8358	625	22.8358	495	22.8358	601	22.8358	465	22.8358	700	22.8358	454	22.8358	625	22.8358	546
22.8555	360	22.8555	563	22.8555	483	22.8555	619	22.8555	456	22.8555	680	22.8555	454	22.8555	626	22.8555	554
22.8751	382	22.8751	585	22.8751	530	22.8751	652	22.8751	467	22.8751	739	22.8751	454	22.8751	664	22.8751	569
22.8948	336	22.8948	530	22.8948	522	22.8948	623	22.8948	469	22.8948	737	22.8948	423	22.8948	627	22.8948	601
22.9145	363	22.9145	591	22.9145	525	22.9145	659	22.9145	464	22.9145	711	22.9145	405	22.9145	573	22.9145	561
22.9341	390	22.9341	577	22.9341	489	22.9341	666	22.9341	430	22.9341	731	22.9341	458	22.9341	675	22.9341	547
22.9538	381	22.9538	614	22.9538	485	22.9538	669	22.9538	489	22.9538	690	22.9538	461	22.9538	624	22.9538	586
22.9734	352	22.9734	603	22.9734	490	22.9734	633	22.9734	469	22.9734	695	22.9734	449	22.9734	660	22.9734	575
22.9931	369	22.9931	581	22.9931	513	22.9931	618	22.9931	495	22.9931	692	22.9931	459	22.9931	635	22.9931	585
23.0127	376	23.0127	580	23.0127	514	23.0127	632	23.0127	467	23.0127	720	23.0127	445	23.0127	655	23.0127	559
23.0324	370	23.0324	564	23.0324	537	23.0324	651	23.0324	474	23.0324	703	23.0324	426	23.0324	598	23.0324	547
23.052	378	23.052	522	23.052	501	23.052	631	23.052	491	23.052	739	23.052	422	23.052	669	23.052	585
23.0717	378	23.0717	572	23.0717	484	23.0717	623	23.0717	457	23.0717	680	23.0717	459	23.0717	636	23.0717	514
23.0914	342	23.0914	599	23.0914	506	23.0914	661	23.0914	507	23.0914	693	23.0914	431	23.0914	625	23.0914	586
23.111	377	23.111	568	23.111	535	23.111	647	23.111	464	23.111	756	23.111	461	23.111	665	23.111	547
23.1307	356	23.1307	593	23.1307	502	23.1307	666	23.1307	485	23.1307	721	23.1307	447	23.1307	645	23.1307	552
23.1503	408	23.1503	605	23.1503	505	23.1503	657	23.1503	485	23.1503	698	23.1503	435	23.1503	646	23.1503	557
23.17	360	23.17	551	23.17	494	23.17	661	23.17	461	23.17	691	23.17	395	23.17	620	23.17	540
23.1896	366	23.1896	564	23.1896	520	23.1896	673	23.1896	429	23.1896	732	23.1896	462	23.1896	676	23.1896	553
23.2093	370	23.2093	605	23.2093	533	23.2093	612	23.2093	487	23.2093	735	23.2093	403	23.2093	677	23.2093	559
23.229	363	23.229	607	23.229	512	23.229	678	23.229	460	23.229	726	23.229	432	23.229	640	23.229	564
23.2486	356	23.2486	557	23.2486	535	23.2486	626	23.2486	507	23.2486	737	23.2486	454	23.2486	684	23.2486	549
23.2683	387	23.2683	561	23.2683	520	23.2683	664	23.2683	496	23.2683	680	23.2683	443	23.2683	599	23.2683	500
23.2879	361	23.2879	620	23.2879	487	23.2879	701	23.2879	434	23.2879	717	23.2879	480	23.2879	660	23.2879	577
23.3076	347	23.3076	548	23.3076	522	23.3076	609	23.3076	470	23.3076	741	23.3076	406	23.3076	645	23.3076	551
23.3272	341	23.3272	563	23.3272	487	23.3272	582	23.3272	505	23.3272	711	23.3272	443	23.3272	642	23.3272	563
23.3469	346	23.3469	560	23.3469	517	23.3469	596	23.3469	490	23.3469	702	23.3469	431	23.3469	659	23.3469	538
23.3666	394	23.3666	589	23.3666	515	23.3666	670	23.3666	539	23.3666	700	23.3666	435	23.3666	669	23.3666	555
23.3862	342	23.3862	587	23.3862	565	23.3862	654	23.3862	482	23.3862	735	23.3862	439	23.3862	655	23.3862	553
23.4059	359	23.4059	571	23.4059	513	23.4059	678	23.4059	510	23.4059	716	23.4059	423	23.4059	664	23.4059	547
23.4255	333	23.4255	583	23.4255	531	23.4255	604	23.4255	475	23.4255	661	23.4255	453	23.4255	648	23.4255	555
23.4452	371	23.4452	547	23.4452	517	23.4452	635	23.4452	482	23.4452	734	23.4452	429	23.4452	659	23.4452	546
23.4648	336	23.4648	593	23.4648	496	23.4648	623	23.4648	481	23.4648	713	23.4648	428	23.4648	648	23.4648	578
23.4845	352	23.4845	590	23.4845	508	23.4845	649	23.4845	476	23.4845	729	23.4845	414	23.4845	644	23.4845	566
23.5042	334	23.5042	553	23.5042	483	23.5042	638	23.5042	471	23.5042	726	23.5042	418	23.5042	648	23.5042	538
23.5238	356	23.5238	598	23.5238	493	23.5238	642	23.5238	467	23.5238	712	23.5238	446	23.5238	647	23.5238	547
23.5435	349	23.5435	623	23.5435	503	23.5435	624	23.5435	495	23.5435	726	23.5435	443	23.5435	652	23.5435	587
23.5631	371	23.5631	587	23.5631	522	23.5631	651	23.5631	462	23.5631	719	23.5631	474	23.5631	664	23.5631	569
23.5828	367	23.5828	626	23.5828	496	23.5828	619	23.5828	493	23.5828	726	23.5828	447	23.5828	665	23.5828	518
23.6024	366	23.6024	577	23.6024	501	23.6024	627	23.6024	446	23.6024	706	23.6024	439	23.6024	622	23.6024	572
23.6221	350	23.6221	586	23.6221	495	23.6221	649	23.6221	488	23.6221	776	23.6221	458	23.6221	633	23.6221	573
23.6417	373	23.6417	574	23.6417	478	23.6417	648	23.6417	462	23.6417	697	23.6417	445	23.6417	612	23.6417	545
23.6614	373	23.6614	576	23.6614	556	23.6614	653	23.6614	498	23.6614	718	23.6614	462	23.6614	643	23.6614	531
23.6811	412	23.6811	601	23.6811	491	23.6811	614	23.6811	505	23.6811	664	23.6811	445	23.6811	634	23.6811	565
23.7007	331	23.7007	561	23.7007	502	23.7007	658	23.7007	474	23.7007	742	23.7007	503	23.7007	657	23.7007	551
23.7204	364	23.7204	615	23.7204	545	23.7204	646	23.7204	494	23.7204	778	23.7204	457	23.7204	696	23.7204	567
23.74	363	23.74	581	23.74	495	23.74	659	23.74	459	23.74	732	23.74	404	23.74	605	23.74	585
23.7597	363	23.7597	584	23.7597	521	23.7597	668	23.7597	459	23.7597	712	23.7597	479	23.7597	591	23.7597	555
23.7793	357	23.7793	584	23.7793	473	23.7793	672	23.7793	459	23.7793	670	23.7793	461	23.7793	646	23.7793	546
23.799	401	23.799	559	23.799	511	23.799	618	23.799	449	23.799	753	23.799	413	23.799	671	23.799	600
23.8187	355	23.8187	548	23.8187	557	23.8187	628	23.8187	454	23.8187	713	23.8187	441	23.8187	641	23.8187	536
23.8383	361	23.8383	564	23.8383	505	23.8383	690	23.8383	447	23.8383	714	23.8383	411	23.8383	640	23.8383	587
23.858	381	23.858	583	23.858	508	23.858	632	23.858	486	23.858	733	23.858	476	23.858	648	23.858	569
23.8776	392	23.8776	592	23.8776	506	23.8776	654	23.8776	441	23.8776	688	23.8776	443	23.8776	638	23.8776	582
23.8973	359	23.8973	584	23.8973	504	23.8973	637	23.8973	442	23.8973	741	23.8973	419	23.8973	628	23.8973	578
23.9169	355	23.9169	570	23.9169	505	23.9169	612	23.9169	465	23.9169	710	23.9169	452	23.9169	665	23.9169	540
23.9366	365	23.9366	596	23.9366	489	23.9366	678	23.9366	469	23.9366	709	23.9366	476	23.9366	630	23.9366	536
23.9563	352	23.9563	584	23.9563	507	23.9563	686	23.9563	477	23.9563	715	23.9563	445	23.9563	659	23.9563	514
23.9759	392	23.9759	591	23.9759	521	23.9759	612	23.9759	451	23.9759	700	23.9759	420	23.9759	633	23.9759	532
23.9956	339	23.9956	558	23.9956	520	23.9956	695	23.9956	474	23.9956	722	23.9956	401	23.9956	661	23.9956	550
24.0152	370	24.0152	597	24.0152	519	24.0152	658	24.0152	468	24.0152	701	24.0152	451	24.0152	602	24.0152	533
24.0349	375	24.0349	620	24.0349	502	24.0349	655	24.0349	491	24.0349	739	24.0349	451	24.0349	654	24.0349	610
24.0545	372	24.0545	583	24.0545	501	24.0545	653	24.0545	494	24.0545	675	24.0545	482	24.0545	675	24.0545	589
24.0742	343	24.0742	560	24.0742	501	24.0742	631	24.0742	481	24.0742	765	24.0742	484	24.0742	656	24.0742	580
24.0939	377	24.0939	622	24.0939	520	24.0939	633	24.0939	514	24.0939	703	24.0939	447	24.0939	624	24.0939	580
24.1135	359	24.1135	622	24.1135	468	24.1135	632	24.1135	476	24.1135	723	24.1135	474	24.1135	624	24.1135	573
24.1332	355	24.1332	564	24.1332	560	24.1332	600	24.1332	466	24.1332	739	24.1332	447	24.1332	634	24.1332	545
24.1528	336	24.1528	565	24.1528	500	24.1528	598	24.1528	490	24.1528	744	24.1528	461	24.1528	602	24.1528	554
24.1725	374	24.1725	606	24.1725	530	24.1725	666	24.1725	469	24.1725	686	24.1725	448	24.1725	641	24.1725	557
24.1921	369	24.1921	567	24.1921	552	24.1921	622	24.1921	490	24.1921	766	24.1921	443	24.1921	624	24.1921	537
24.2118	372	24.2118	576	24.2118	506	24.2118	688	24.2118	462	24.2118	718	24.2118	459	24.2118	620	24.2118	581
24.2315	355	24.2315	569	24.2315	472	24.2315	648	24.2315	470	24.2315	732	24.2315	468	24.2315	678	24.2315	552
24.2511	400	24.2511	593	24.2511	506	24.2511	629	24.2511	445	24.2511	733	24.2511	460	24.2511	623	24.2511	570
24.2708	401	24.2708	604	24.2708	526	24.2708	625	24.2708	455	24.2708	707	24.2708	453	24.2708	633	24.2708	583
24.2904	375	24.2904	576	24.2904	514	24.2904	665	24.2904	467	24.2904	688	24.2904	448	24.2904	602	24.2904	534
24.3101	375	24.3101	554	24.3101	476	24.3101	656	24.3101	471	24.3101	749	24.3101	425	24.3101	622	24.3101	571
24.3297	377	24.3297	635	24.3297	497	24.3297	693	24.3297	443	24.3297	734	24.3297	444	24.3297	620	24.3297	609
24.3494	353	24.3494	563	24.3494	518	24.3494	651	24.3494	491	24.3494	757	24.3494	466	24.3494	653	24.3494	546
24.369	344	24.369	617	24.369	524	24.369	649	24.369	490	24.369	734	24.369	452	24.369	675	24.369	526
24.3887	363	24.3887	596	24.3887	481	24.3887	646	24.3887	490	24.3887	739	24.3887	448	24.3887	687	24.3887	558
24.4084	332	24.4084	572	24.4084	501	24.4084	655	24.4084	519	24.4084	723	24.4084	424	24.4084	675	24.4084	584
24.428	372	24.428	577	24.428	526	24.428	696	24.428	506	24.428	724	24.428	450	24.428	615	24.428	550
24.4477	356	24.4477	577	24.4477	547	24.4477	669	24.4477	461	24.4477	702	24.4477	442	24.4477	613	24.4477	523
24.4673	393	24.4673	612	24.4673	524	24.4673	630	24.4673	534	24.4673	754	24.4673	459	24.4673	652	24.4673	571
24.487	369	24.487	627	24.487	488	24.487	633	24.487	512	24.487	705	24.487	423	24.487	608	24.487	516
24.5066	319	24.5066	575	24.5066	562	24.5066	607	24.5066	488	24.5066	782	24.5066	451	24.5066	685	24.5066	528
24.5263	362	24.5263	600	24.5263	480	24.5263	659	24.5263	460	24.5263	743	24.5263	416	24.5263	649	24.5263	593
24.546	349	24.546	566	24.546	496	24.546	640	24.546	555	24.546	732	24.546	469	24.546	642	24.546	637
24.5656	346	24.5656	593	24.5656	552	24.5656	663	24.5656	467	24.5656	699	24.5656	422	24.5656	645	24.5656	541
24.5853	342	24.5853	530	24.5853	506	24.5853	636	24.5853	480	24.5853	769	24.5853	440	24.5853	650	24.5853	578
24.6049	350	24.6049	573	24.6049	497	24.6049	654	24.6049	493	24.6049	716	24.6049	398	24.6049	626	24.6049	541
24.6246	339	24.6246	580	24.6246	507	24.6246	652	24.6246	441	24.6246	747	24.6246	458	24.6246	636	24.6246	561
24.6442	370	24.6442	634	24.6442	512	24.6442	636	24.6442	456	24.6442	646	24.6442	430	24.6442	603	24.6442	553
24.6639	325	24.6639	600	24.6639	498	24.6639	671	24.6639	498	24.6639	737	24.6639	480	24.6639	676	24.6639	572
24.6836	369	24.6836	616	24.6836	488	24.6836	608	24.6836	533	24.6836	709	24.6836	467	24.6836	638	24.6836	547
24.7032	372	24.7032	508	24.7032	497	24.7032	625	24.7032	469	24.7032	729	24.7032	477	24.7032	668	24.7032	544
24.7229	358	24.7229	554	24.7229	537	24.7229	597	24.7229	497	24.7229	709	24.7229	443	24.7229	610	24.7229	545
24.7425	357	24.7425	589	24.7425	456	24.7425	661	24.7425	490	24.7425	770	24.7425	444	24.7425	653	24.7425	517
24.7622	359	24.7622	571	24.7622	495	24.7622	602	24.7622	493	24.7622	697	24.7622	460	24.7622	654	24.7622	522
24.7818	394	24.7818	571	24.7818	529	24.7818	650	24.7818	480	24.7818	767	24.7818	479	24.7818	658	24.7818	547
24.8015	374	24.8015	602	24.8015	557	24.8015	597	24.8015	450	24.8015	735	24.8015	452	24.8015	700	24.8015	567
24.8212	381	24.8212	582	24.8212	508	24.8212	638	24.8212	468	24.8212	716	24.8212	455	24.8212	642	24.8212	574
24.8408	375	24.8408	581	24.8408	501	24.8408	655	24.8408	465	24.8408	731	24.8408	414	24.8408	650	24.8408	535
24.8605	352	24.8605	551	24.8605	500	24.8605	654	24.8605	460	24.8605	711	24.8605	445	24.8605	647	24.8605	576
24.8801	356	24.8801	545	24.8801	518	24.8801	596	24.8801	502	24.8801	740	24.8801	428	24.8801	639	24.8801	548
24.8998	378	24.8998	567	24.8998	475	24.8998	682	24.8998	476	24.8998	735	24.8998	434	24.8998	625	24.8998	577
24.9194	358	24.9194	554	24.9194	495	24.9194	671	24.9194	433	24.9194	708	24.9194	411	24.9194	639	24.9194	579
24.9391	360	24.9391	567	24.9391	468	24.9391	655	24.9391	443	24.9391	786	24.9391	420	24.9391	631	24.9391	544
24.9587	381	24.9587	589	24.9587	493	24.9587	700	24.9587	502	24.9587	790	24.9587	436	24.9587	627	24.9587	567
24.9784	380	24.9784	579	24.9784	541	24.9784	662	24.9784	419	24.9784	734	24.9784	448	24.9784	647	24.9784	537
24.9981	373	24.9981	615	24.9981	529	24.9981	646	24.9981	478	24.9981	754	24.9981	422	24.9981	648	24.9981	595
25.0177	384	25.0177	587	25.0177	492	25.0177	642	25.0177	494	25.0177	740	25.0177	428	25.0177	619	25.0177	545
25.0374	363	25.0374	593	25.0374	520	25.0374	634	25.0374	481	25.0374	724	25.0374	412	25.0374	655	25.0374	599
25.057	388	25.057	580	25.057	503	25.057	665	25.057	481	25.057	722	25.057	472	25.057	591	25.057	577
25.0767	334	25.0767	624	25.0767	466	25.0767	600	25.0767	464	25.0767	728	25.0767	433	25.0767	627	25.0767	572
25.0963	356	25.0963	571	25.0963	506	25.0963	679	25.0963	492	25.0963	803	25.0963	455	25.0963	683	25.0963	587
25.116	373	25.116	578	25.116	485	25.116	657	25.116	484	25.116	714	25.116	424	25.116	685	25.116	579
25.1357	355	25.1357	578	25.1357	530	25.1357	609	25.1357	442	25.1357	691	25.1357	477	25.1357	700	25.1357	552
25.1553	362	25.1553	598	25.1553	511	25.1553	653	25.1553	490	25.1553	787	25.1553	438	25.1553	623	25.1553	562
25.175	378	25.175	539	25.175	477	25.175	670	25.175	472	25.175	721	25.175	422	25.175	629	25.175	531
25.1946	371	25.1946	566	25.1946	464	25.1946	618	25.1946	493	25.1946	761	25.1946	448	25.1946	657	25.1946	578
25.2143	358	25.2143	609	25.2143	511	25.2143	642	25.2143	454	25.2143	681	25.2143	472	25.2143	647	25.2143	578
25.2339	354	25.2339	623	25.2339	545	25.2339	686	25.2339	486	25.2339	711	25.2339	421	25.2339	646	25.2339	581
25.2536	369	25.2536	586	25.2536	542	25.2536	642	25.2536	498	25.2536	731	25.2536	456	25.2536	608	25.2536	573
25.2733	374	25.2733	559	25.2733	507	25.2733	623	25.2733	484	25.2733	696	25.2733	440	25.2733	622	25.2733	578
25.2929	353	25.2929	639	25.2929	516	25.2929	658	25.2929	485	25.2929	727	25.2929	440	25.2929	644	25.2929	582
25.3126	354	25.3126	613	25.3126	505	25.3126	631	25.3126	484	25.3126	728	25.3126	449	25.3126	674	25.3126	590
25.3322	361	25.3322	567	25.3322	552	25.3322	616	25.3322	462	25.3322	707	25.3322	454	25.3322	658	25.3322	511
25.3519	372	25.3519	554	25.3519	511	25.3519	625	25.3519	477	25.3519	727	25.3519	453	25.3519	665	25.3519	520
25.3715	329	25.3715	610	25.3715	524	25.3715	644	25.3715	461	25.3715	714	25.3715	413	25.3715	598	25.3715	585
25.3912	363	25.3912	600	25.3912	548	25.3912	646	25.3912	499	25.3912	711	25.3912	432	25.3912	660	25.3912	581
25.4109	375	25.4109	599	25.4109	514	25.4109	705	25.4109	458	25.4109	690	25.4109	452	25.4109	656	25.4109	567
25.4305	351	25.4305	585	25.4305	495	25.4305	611	25.4305	482	25.4305	698	25.4305	430	25.4305	676	25.4305	576
25.4502	358	25.4502	613	25.4502	537	25.4502	629	25.4502	525	25.4502	734	25.4502	455	25.4502	688	25.4502	622
25.4698	404	25.4698	589	25.4698	510	25.4698	626	25.4698	440	25.4698	690	25.4698	488	25.4698	628	25.4698	584
25.4895	368	25.4895	614	25.4895	483	25.4895	633	25.4895	498	25.4895	729	25.4895	411	25.4895	677	25.4895	554
25.5091	372	25.5091	599	25.5091	489	25.5091	646	25.5091	458	25.5091	718	25.5091	478	25.5091	624	25.5091	573
25.5288	365	25.5288	604	25.5288	454	25.5288	662	25.5288	470	25.5288	700	25.5288	437	25.5288	647	25.5288	616
25.5484	380	25.5484	593	25.5484	511	25.5484	632	25.5484	469	25.5484	755	25.5484	417	25.5484	627	25.5484	587
25.5681	349	25.5681	613	25.5681	492	25.5681	648	25.5681	511	25.5681	703	25.5681	457	25.5681	692	25.5681	561
25.5878	400	25.5878	600	25.5878	509	25.5878	645	25.5878	482	25.5878	736	25.5878	454	25.5878	615	25.5878	540
25.6074	355	25.6074	582	25.6074	516	25.6074	683	25.6074	458	25.6074	737	25.6074	413	25.6074	652	25.6074	550
25.6271	365	25.6271	586	25.6271	481	25.6271	638	25.6271	507	25.6271	745	25.6271	425	25.6271	663	25.6271	541
25.6467	378	25.6467	617	25.6467	470	25.6467	620	25.6467	477	25.6467	715	25.6467	436	25.6467	667	25.6467	561
25.6664	324	25.6664	619	25.6664	477	25.6664	660	25.6664	515	25.6664	741	25.6664	421	25.6664	647	25.6664	576
25.686	377	25.686	559	25.686	506	25.686	615	25.686	440	25.686	745	25.686	472	25.686	628	25.686	528
25.7057	361	25.7057	602	25.7057	490	25.7057	626	25.7057	467	25.7057	760	25.7057	451	25.7057	669	25.7057	536
25.7254	352	25.7254	639	25.7254	530	25.7254	649	25.7254	526	25.7254	707	25.7254	494	25.7254	659	25.7254	548
25.745	369	25.745	608	25.745	489	25.745	646	25.745	471	25.745	706	25.745	438	25.745	644	25.745	583
25.7647	393	25.7647	592	25.7647	506	25.7647	688	25.7647	496	25.7647	678	25.7647	441	25.7647	638	25.7647	571
25.7843	352	25.7843	568	25.7843	490	25.7843	718	25.7843	459	25.7843	739	25.7843	452	25.7843	613	25.7843	586
25.804	407	25.804	608	25.804	564	25.804	617	25.804	527	25.804	710	25.804	474	25.804	669	25.804	643
25.8236	381	25.8236	594	25.8236	493	25.8236	634	25.8236	479	25.8236	718	25.8236	434	25.8236	645	25.8236	582
25.8433	357	25.8433	586	25.8433	544	25.8433	626	25.8433	442	25.8433	786	25.8433	395	25.8433	619	25.8433	548
25.863	386	25.863	627	25.863	493	25.863	642	25.863	475	25.863	718	25.863	483	25.863	697	25.863	562
25.8826	406	25.8826	571	25.8826	507	25.8826	631	25.8826	507	25.8826	753	25.8826	465	25.8826	668	25.8826	584
25.9023	366	25.9023	580	25.9023	504	25.9023	646	25.9023	489	25.9023	700	25.9023	422	25.9023	681	25.9023	564
25.9219	322	25.9219	617	25.9219	468	25.9219	654	25.9219	465	25.9219	730	25.9219	451	25.9219	671	25.9219	553
25.9416	358	25.9416	592	25.9416	518	25.9416	621	25.9416	475	25.9416	785	25.9416	449	25.9416	662	25.9416	581
25.9612	337	25.9612	599	25.9612	507	25.9612	643	25.9612	477	25.9612	691	25.9612	483	25.9612	683	25.9612	571
25.9809	379	25.9809	624	25.9809	525	25.9809	685	25.9809	479	25.9809	732	25.9809	464	25.9809	673	25.9809	602
26.0006	374	26.0006	595	26.0006	510	26.0006	676	26.0006	448	26.0006	726	26.0006	436	26.0006	628	26.0006	579
26.0202	369	26.0202	569	26.0202	504	26.0202	650	26.0202	461	26.0202	742	26.0202	481	26.0202	665	26.0202	558
26.0399	357	26.0399	648	26.0399	491	26.0399	614	26.0399	461	26.0399	729	26.0399	460	26.0399	658	26.0399	556
26.0595	352	26.0595	609	26.0595	513	26.0595	654	26.0595	479	26.0595	741	26.0595	465	26.0595	622	26.0595	601
26.0792	372	26.0792	589	26.0792	495	26.0792	644	26.0792	494	26.0792	703	26.0792	480	26.0792	694	26.0792	588
26.0988	377	26.0988	655	26.0988	505	26.0988	641	26.0988	500	26.0988	719	26.0988	474	26.0988	656	26.0988	558
26.1185	376	26.1185	563	26.1185	491	26.1185	622	26.1185	482	26.1185	743	26.1185	462	26.1185	656	26.1185	512
26.1382	355	26.1382	594	26.1382	502	26.1382	643	26.1382	481	26.1382	723	26.1382	464	26.1382	615	26.1382	554
26.1578	363	26.1578	554	26.1578	499	26.1578	684	26.1578	485	26.1578	703	26.1578	462	26.1578	672	26.1578	594
26.1775	404	26.1775	572	26.1775	560	26.1775	601	26.1775	509	26.1775	763	26.1775	468	26.1775	634	26.1775	603
26.1971	416	26.1971	630	26.1971	509	26.1971	641	26.1971	479	26.1971	775	26.1971	440	26.1971	615	26.1971	594
26.2168	346	26.2168	637	26.2168	541	26.2168	611	26.2168	483	26.2168	681	26.2168	474	26.2168	642	26.2168	554
26.2364	359	26.2364	647	26.2364	558	26.2364	641	26.2364	477	26.2364	724	26.2364	415	26.2364	636	26.2364	538
26.2561	395	26.2561	583	26.2561	538	26.2561	657	26.2561	483	26.2561	725	26.2561	476	26.2561	642	26.2561	599
26.2757	370	26.2757	601	26.2757	513	26.2757	647	26.2757	491	26.2757	782	26.2757	467	26.2757	653	26.2757	593
26.2954	373	26.2954	567	26.2954	567	26.2954	634	26.2954	499	26.2954	709	26.2954	517	26.2954	699	26.2954	599
26.3151	352	26.3151	615	26.3151	495	26.3151	636	26.3151	514	26.3151	713	26.3151	478	26.3151	683	26.3151	571
26.3347	392	26.3347	621	26.3347	551	26.3347	661	26.3347	493	26.3347	775	26.3347	457	26.3347	619	26.3347	550
26.3544	384	26.3544	602	26.3544	557	26.3544	647	26.3544	482	26.3544	721	26.3544	432	26.3544	675	26.3544	627
26.374	390	26.374	593	26.374	548	26.374	677	26.374	495	26.374	732	26.374	448	26.374	658	26.374	587
26.3937	415	26.3937	587	26.3937	550	26.3937	694	26.3937	482	26.3937	740	26.3937	429	26.3937	688	26.3937	597
26.4133	360	26.4133	594	26.4133	525	26.4133	649	26.4133	524	26.4133	807	26.4133	424	26.4133	680	26.4133	567
26.433	385	26.433	617	26.433	516	26.433	641	26.433	501	26.433	694	26.433	457	26.433	677	26.433	597
26.4527	375	26.4527	600	26.4527	519	26.4527	677	26.4527	492	26.4527	767	26.4527	443	26.4527	659	26.4527	565
26.4723	406	26.4723	633	26.4723	548	26.4723	700	26.4723	491	26.4723	766	26.4723	453	26.4723	653	26.4723	519
26.492	364	26.492	629	26.492	520	26.492	646	26.492	498	26.492	734	26.492	506	26.492	676	26.492	536
26.5116	392	26.5116	621	26.5116	478	26.5116	689	26.5116	497	26.5116	748	26.5116	447	26.5116	606	26.5116	532
26.5313	366	26.5313	564	26.5313	541	26.5313	685	26.5313	469	26.5313	706	26.5313	477	26.5313	631	26.5313	553
26.5509	385	26.5509	596	26.5509	534	26.5509	622	26.5509	505	26.5509	763	26.5509	466	26.5509	630	26.5509	570
26.5706	388	26.5706	593	26.5706	540	26.5706	654	26.5706	481	26.5706	704	26.5706	430	26.5706	655	26.5706	600
26.5903	410	26.5903	610	26.5903	561	26.5903	601	26.5903	521	26.5903	777	26.5903	434	26.5903	683	26.5903	584
26.6099	396	26.6099	571	26.6099	505	26.6099	695	26.6099	510	26.6099	807	26.6099	436	26.6099	663	26.6099	556
26.6296	378	26.6296	596	26.6296	525	26.6296	650	26.6296	452	26.6296	760	26.6296	441	26.6296	644	26.6296	579
26.6492	390	26.6492	582	26.6492	512	26.6492	666	26.6492	515	26.6492	760	26.6492	458	26.6492	633	26.6492	572
26.6689	395	26.6689	598	26.6689	499	26.6689	692	26.6689	517	26.6689	753	26.6689	463	26.6689	658	26.6689	565
26.6885	371	26.6885	584	26.6885	477	26.6885	658	26.6885	536	26.6885	756	26.6885	441	26.6885	650	26.6885	647
26.7082	364	26.7082	581	26.7082	539	26.7082	649	26.7082	509	26.7082	732	26.7082	453	26.7082	649	26.7082	592
26.7279	395	26.7279	638	26.7279	531	26.7279	661	26.7279	477	26.7279	728	26.7279	453	26.7279	675	26.7279	588
26.7475	403	26.7475	596	26.7475	516	26.7475	690	26.7475	522	26.7475	758	26.7475	486	26.7475	677	26.7475	566
26.7672	372	26.7672	652	26.7672	523	26.7672	642	26.7672	495	26.7672	800	26.7672	479	26.7672	631	26.7672	490
26.7868	398	26.7868	585	26.7868	517	26.7868	643	26.7868	512	26.7868	728	26.7868	449	26.7868	684	26.7868	570
26.8065	415	26.8065	605	26.8065	502	26.8065	697	26.8065	518	26.8065	737	26.8065	466	26.8065	681	26.8065	578
26.8261	367	26.8261	620	26.8261	543	26.8261	676	26.8261	527	26.8261	729	26.8261	459	26.8261	665	26.8261	566
26.8458	408	26.8458	591	26.8458	537	26.8458	652	26.8458	503	26.8458	708	26.8458	473	26.8458	634	26.8458	620
26.8654	385	26.8654	646	26.8654	531	26.8654	657	26.8654	462	26.8654	770	26.8654	482	26.8654	646	26.8654	575
26.8851	415	26.8851	598	26.8851	539	26.8851	718	26.8851	476	26.8851	778	26.8851	448	26.8851	626	26.8851	613
26.9048	382	26.9048	632	26.9048	484	26.9048	654	26.9048	502	26.9048	791	26.9048	463	26.9048	689	26.9048	616
26.9244	388	26.9244	625	26.9244	525	26.9244	651	26.9244	516	26.9244	739	26.9244	465	26.9244	671	26.9244	595
26.9441	420	26.9441	654	26.9441	517	26.9441	670	26.9441	489	26.9441	737	26.9441	489	26.9441	629	26.9441	599
26.9637	378	26.9637	623	26.9637	526	26.9637	669	26.9637	504	26.9637	793	26.9637	468	26.9637	630	26.9637	615
26.9834	392	26.9834	617	26.9834	500	26.9834	645	26.9834	464	26.9834	812	26.9834	464	26.9834	639	26.9834	540
27.003	408	27.003	645	27.003	520	27.003	682	27.003	495	27.003	723	27.003	453	27.003	625	27.003	590
27.0227	406	27.0227	635	27.0227	489	27.0227	614	27.0227	511	27.0227	752	27.0227	460	27.0227	670	27.0227	582
27.0424	415	27.0424	589	27.0424	504	27.0424	630	27.0424	473	27.0424	780	27.0424	475	27.0424	681	27.0424	557
27.062	418	27.062	631	27.062	510	27.062	713	27.062	485	27.062	796	27.062	492	27.062	650	27.062	620
27.0817	398	27.0817	608	27.0817	518	27.0817	717	27.0817	505	27.0817	786	27.0817	454	27.0817	690	27.0817	597
27.1013	400	27.1013	627	27.1013	558	27.1013	665	27.1013	533	27.1013	787	27.1013	492	27.1013	664	27.1013	585
27.121	363	27.121	645	27.121	517	27.121	708	27.121	507	27.121	802	27.121	458	27.121	660	27.121	565
27.1406	416	27.1406	610	27.1406	544	27.1406	695	27.1406	500	27.1406	820	27.1406	499	27.1406	677	27.1406	584
27.1603	383	27.1603	637	27.1603	503	27.1603	698	27.1603	514	27.1603	824	27.1603	488	27.1603	651	27.1603	595
27.18	389	27.18	614	27.18	520	27.18	746	27.18	493	27.18	755	27.18	497	27.18	648	27.18	601
27.1996	391	27.1996	638	27.1996	567	27.1996	646	27.1996	509	27.1996	755	27.1996	493	27.1996	644	27.1996	606
27.2193	381	27.2193	631	27.2193	544	27.2193	651	27.2193	503	27.2193	776	27.2193	441	27.2193	660	27.2193	595
27.2389	388	27.2389	615	27.2389	544	27.2389	727	27.2389	498	27.2389	789	27.2389	509	27.2389	652	27.2389	529
27.2586	427	27.2586	645	27.2586	556	27.2586	686	27.2586	506	27.2586	832	27.2586	457	27.2586	626	27.2586	616
27.2782	399	27.2782	658	27.2782	506	27.2782	646	27.2782	511	27.2782	791	27.2782	488	27.2782	689	27.2782	612
27.2979	411	27.2979	637	27.2979	524	27.2979	632	27.2979	495	27.2979	790	27.2979	448	27.2979	703	27.2979	593
27.3176	446	27.3176	635	27.3176	552	27.3176	658	27.3176	484	27.3176	802	27.3176	488	27.3176	684	27.3176	588
27.3372	417	27.3372	639	27.3372	535	27.3372	681	27.3372	539	27.3372	810	27.3372	460	27.3372	672	27.3372	598
27.3569	444	27.3569	665	27.3569	537	27.3569	715	27.3569	511	27.3569	765	27.3569	477	27.3569	639	27.3569	569
27.3765	405	27.3765	691	27.3765	521	27.3765	684	27.3765	534	27.3765	822	27.3765	506	27.3765	643	27.3765	579
27.3962	421	27.3962	635	27.3962	466	27.3962	705	27.3962	481	27.3962	784	27.3962	457	27.3962	674	27.3962	588
27.4158	438	27.4158	624	27.4158	585	27.4158	716	27.4158	504	27.4158	816	27.4158	482	27.4158	663	27.4158	611
27.4355	421	27.4355	666	27.4355	551	27.4355	668	27.4355	533	27.4355	858	27.4355	544	27.4355	705	27.4355	602
27.4551	423	27.4551	632	27.4551	556	27.4551	653	27.4551	563	27.4551	769	27.4551	448	27.4551	678	27.4551	622
27.4748	395	27.4748	706	27.4748	575	27.4748	644	27.4748	482	27.4748	833	27.4748	479	27.4748	702	27.4748	581
27.4945	434	27.4945	625	27.4945	521	27.4945	625	27.4945	511	27.4945	839	27.4945	492	27.4945	654	27.4945	606
27.5141	428	27.5141	648	27.5141	564	27.5141	657	27.5141	484	27.5141	776	27.5141	508	27.5141	703	27.5141	628
27.5338	428	27.5338	650	27.5338	585	27.5338	692	27.5338	506	27.5338	799	27.5338	471	27.5338	714	27.5338	648
27.5534	420	27.5534	645	27.5534	543	27.5534	678	27.5534	497	27.5534	793	27.5534	477	27.5534	657	27.5534	625
27.5731	429	27.5731	645	27.5731	568	27.5731	689	27.5731	519	27.5731	846	27.5731	466	27.5731	661	27.5731	593
27.5927	368	27.5927	651	27.5927	547	27.5927	688	27.5927	518	27.5927	779	27.5927	477	27.5927	720	27.5927	596
27.6124	468	27.6124	710	27.6124	542	27.6124	684	27.6124	535	27.6124	821	27.6124	455	27.6124	692	27.6124	598
27.6321	484	27.6321	707	27.6321	512	27.6321	690	27.6321	544	27.6321	847	27.6321	453	27.6321	723	27.6321	636
27.6517	455	27.6517	680	27.6517	565	27.6517	709	27.6517	546	27.6517	812	27.6517	482	27.6517	677	27.6517	606
27.6714	449	27.6714	665	27.6714	560	27.6714	718	27.6714	538	27.6714	871	27.6714	467	27.6714	724	27.6714	600
27.691	442	27.691	727	27.691	597	27.691	730	27.691	587	27.691	854	27.691	530	27.691	680	27.691	610
27.7107	415	27.7107	710	27.7107	579	27.7107	681	27.7107	566	27.7107	807	27.7107	493	27.7107	759	27.7107	644
27.7303	445	27.7303	686	27.7303	572	27.7303	693	27.7303	560	27.7303	826	27.7303	500	27.7303	710	27.7303	630
27.75	480	27.75	669	27.75	574	27.75	731	27.75	538	27.75	812	27.75	478	27.75	710	27.75	649
27.7697	438	27.7697	737	27.7697	546	27.7697	679	27.7697	551	27.7697	893	27.7697	489	27.7697	705	27.7697	603
27.7893	476	27.7893	743	27.7893	550	27.7893	705	27.7893	527	27.7893	818	27.7893	490	27.7893	723	27.7893	621
27.809	509	27.809	723	27.809	570	27.809	664	27.809	575	27.809	828	27.809	501	27.809	677	27.809	667
27.8286	482	27.8286	706	27.8286	627	27.8286	730	27.8286	556	27.8286	821	27.8286	504	27.8286	634	27.8286	663
27.8483	459	27.8483	680	27.8483	591	27.8483	711	27.8483	519	27.8483	911	27.8483	513	27.8483	716	27.8483	611
27.8679	453	27.8679	728	27.8679	608	27.8679	733	27.8679	522	27.8679	903	27.8679	528	27.8679	702	27.8679	662
27.8876	489	27.8876	710	27.8876	568	27.8876	703	27.8876	554	27.8876	861	27.8876	518	27.8876	660	27.8876	611
27.9073	496	27.9073	709	27.9073	567	27.9073	734	27.9073	577	27.9073	836	27.9073	564	27.9073	700	27.9073	612
27.9269	474	27.9269	732	27.9269	573	27.9269	714	27.9269	551	27.9269	873	27.9269	481	27.9269	686	27.9269	681
27.9466	466	27.9466	746	27.9466	576	27.9466	716	27.9466	569	27.9466	867	27.9466	545	27.9466	718	27.9466	664
27.9662	518	27.9662	725	27.9662	587	27.9662	706	27.9662	568	27.9662	871	27.9662	559	27.9662	692	27.9662	649
27.9859	465	27.9859	774	27.9859	591	27.9859	731	27.9859	593	27.9859	906	27.9859	505	27.9859	714	27.9859	645
28.0055	495	28.0055	736	28.0055	617	28.0055	737	28.0055	559	28.0055	895	28.0055	537	28.0055	694	28.0055	650
28.0252	491	28.0252	759	28.0252	610	28.0252	746	28.0252	586	28.0252	895	28.0252	559	28.0252	731	28.0252	697
28.0449	492	28.0449	754	28.0449	625	28.0449	767	28.0449	580	28.0449	871	28.0449	533	28.0449	738	28.0449	647
28.0645	522	28.0645	719	28.0645	623	28.0645	698	28.0645	575	28.0645	911	28.0645	517	28.0645	750	28.0645	691
28.0842	524	28.0842	753	28.0842	633	28.0842	780	28.0842	595	28.0842	894	28.0842	513	28.0842	781	28.0842	688
28.1038	542	28.1038	744	28.1038	610	28.1038	754	28.1038	572	28.1038	907	28.1038	538	28.1038	749	28.1038	704
28.1235	523	28.1235	786	28.1235	642	28.1235	724	28.1235	539	28.1235	977	28.1235	558	28.1235	680	28.1235	669
28.1431	538	28.1431	813	28.1431	646	28.1431	758	28.1431	604	28.1431	964	28.1431	583	28.1431	722	28.1431	657
28.1628	484	28.1628	784	28.1628	617	28.1628	745	28.1628	591	28.1628	953	28.1628	539	28.1628	749	28.1628	658
28.1824	532	28.1824	825	28.1824	623	28.1824	772	28.1824	580	28.1824	988	28.1824	550	28.1824	724	28.1824	674
28.2021	494	28.2021	788	28.2021	622	28.2021	767	28.2021	609	28.2021	928	28.2021	554	28.2021	713	28.2021	684
28.2218	530	28.2218	826	28.2218	603	28.2218	737	28.2218	619	28.2218	947	28.2218	558	28.2218	776	28.2218	709
28.2414	509	28.2414	731	28.2414	654	28.2414	822	28.2414	613	28.2414	988	28.2414	600	28.2414	763	28.2414	663
28.2611	537	28.2611	771	28.2611	646	28.2611	804	28.2611	652	28.2611	953	28.2611	583	28.2611	801	28.2611	689
28.2807	509	28.2807	833	28.2807	609	28.2807	756	28.2807	640	28.2807	956	28.2807	604	28.2807	738	28.2807	715
28.3004	522	28.3004	815	28.3004	648	28.3004	786	28.3004	633	28.3004	1009	28.3004	602	28.3004	746	28.3004	706
28.32	508	28.32	806	28.32	656	28.32	803	28.32	644	28.32	1017	28.32	571	28.32	767	28.32	746
28.3397	509	28.3397	836	28.3397	637	28.3397	783	28.3397	670	28.3397	1041	28.3397	564	28.3397	719	28.3397	756
28.3594	534	28.3594	807	28.3594	658	28.3594	842	28.3594	654	28.3594	1061	28.3594	643	28.3594	745	28.3594	753
28.379	527	28.379	845	28.379	670	28.379	830	28.379	650	28.379	1071	28.379	606	28.379	819	28.379	731
28.3987	517	28.3987	808	28.3987	638	28.3987	798	28.3987	665	28.3987	1085	28.3987	588	28.3987	797	28.3987	731
28.4183	547	28.4183	801	28.4183	669	28.4183	856	28.4183	646	28.4183	1061	28.4183	603	28.4183	802	28.4183	737
28.438	484	28.438	795	28.438	669	28.438	810	28.438	631	28.438	1056	28.438	620	28.438	798	28.438	755
28.4576	481	28.4576	803	28.4576	667	28.4576	808	28.4576	663	28.4576	1119	28.4576	594	28.4576	748	28.4576	775
28.4773	503	28.4773	843	28.4773	666	28.4773	879	28.4773	692	28.4773	1098	28.4773	647	28.4773	826	28.4773	844
28.497	529	28.497	760	28.497	677	28.497	846	28.497	722	28.497	1116	28.497	641	28.497	803	28.497	776
28.5166	517	28.5166	808	28.5166	663	28.5166	877	28.5166	740	28.5166	1114	28.5166	611	28.5166	817	28.5166	779
28.5363	523	28.5363	801	28.5363	658	28.5363	858	28.5363	687	28.5363	1141	28.5363	659	28.5363	865	28.5363	770
28.5559	492	28.5559	803	28.5559	683	28.5559	855	28.5559	717	28.5559	1141	28.5559	654	28.5559	823	28.5559	823
28.5756	505	28.5756	761	28.5756	656	28.5756	906	28.5756	748	28.5756	1161	28.5756	657	28.5756	844	28.5756	825
28.5952	512	28.5952	772	28.5952	671	28.5952	890	28.5952	716	28.5952	1105	28.5952	642	28.5952	882	28.5952	815
28.6149	482	28.6149	827	28.6149	653	28.6149	900	28.6149	770	28.6149	1145	28.6149	701	28.6149	839	28.6149	839
28.6346	501	28.6346	790	28.6346	674	28.6346	885	28.6346	797	28.6346	1282	28.6346	665	28.6346	827	28.6346	835
28.6542	504	28.6542	829	28.6542	670	28.6542	867	28.6542	739	28.6542	1160	28.6542	701	28.6542	868	28.6542	836
28.6739	485	28.6739	779	28.6739	610	28.6739	918	28.6739	819	28.6739	1189	28.6739	673	28.6739	882	28.6739	878
28.6935	464	28.6935	800	28.6935	650	28.6935	952	28.6935	818	28.6935	1239	28.6935	714	28.6935	839	28.6935	851
28.7132	475	28.7132	754	28.7132	689	28.7132	951	28.7132	780	28.7132	1190	28.7132	702	28.7132	887	28.7132	887
28.7328	513	28.7328	761	28.7328	680	28.7328	934	28.7328	803	28.7328	1217	28.7328	760	28.7328	887	28.7328	863
28.7525	515	28.7525	773	28.7525	641	28.7525	899	28.7525	814	28.7525	1250	28.7525	718	28.7525	938	28.7525	889
28.7721	457	28.7721	661	28.7721	633	28.7721	937	28.7721	762	28.7721	1236	28.7721	756	28.7721	976	28.7721	828
28.7918	486	28.7918	773	28.7918	660	28.7918	969	28.7918	806	28.7918	1277	28.7918	701	28.7918	910	28.7918	898
28.8115	430	28.8115	792	28.8115	656	28.8115	945	28.8115	826	28.8115	1251	28.8115	749	28.8115	925	28.8115	922
28.8311	486	28.8311	731	28.8311	681	28.8311	955	28.8311	830	28.8311	1254	28.8311	813	28.8311	924	28.8311	924
28.8508	431	28.8508	747	28.8508	639	28.8508	941	28.8508	852	28.8508	1310	28.8508	817	28.8508	993	28.8508	957
28.8704	433	28.8704	736	28.8704	646	28.8704	968	28.8704	858	28.8704	1319	28.8704	799	28.8704	938	28.8704	955
28.8901	486	28.8901	741	28.8901	619	28.8901	950	28.8901	913	28.8901	1390	28.8901	806	28.8901	985	28.8901	955
28.9097	511	28.9097	773	28.9097	664	28.9097	1000	28.9097	840	28.9097	1353	28.9097	823	28.9097	963	28.9097	931
28.9294	485	28.9294	770	28.9294	617	28.9294	929	28.9294	915	28.9294	1370	28.9294	819	28.9294	993	28.9294	951
28.9491	410	28.9491	728	28.9491	611	28.9491	930	28.9491	872	28.9491	1350	28.9491	808	28.9491	1019	28.9491	1000
28.9687	427	28.9687	741	28.9687	656	28.9687	949	28.9687	886	28.9687	1402	28.9687	773	28.9687	977	28.9687	1033
28.9884	447	28.9884	665	28.9884	622	28.9884	969	28.9884	864	28.9884	1341	28.9884	852	28.9884	986	28.9884	991
29.008	458	29.008	676	29.008	626	29.008	922	29.008	782	29.008	1441	29.008	863	29.008	1047	29.008	1100
29.0277	390	29.0277	738	29.0277	672	29.0277	961	29.0277	884	29.0277	1460	29.0277	894	29.0277	1001	29.0277	1075
29.0473	416	29.0473	722	29.0473	610	29.0473	993	29.0473	893	29.0473	1435	29.0473	882	29.0473	1077	29.0473	1052
29.067	446	29.067	734	29.067	624	29.067	978	29.067	889	29.067	1381	29.067	840	29.067	1105	29.067	1082
29.0867	437	29.0867	615	29.0867	633	29.0867	912	29.0867	922	29.0867	1459	29.0867	902	29.0867	1099	29.0867	1124
29.1063	429	29.1063	675	29.1063	659	29.1063	932	29.1063	911	29.1063	1424	29.1063	877	29.1063	1082	29.1063	1075
29.126	438	29.126	673	29.126	636	29.126	965	29.126	867	29.126	1459	29.126	846	29.126	1130	29.126	1139
29.1456	417	29.1456	704	29.1456	616	29.1456	911	29.1456	841	29.1456	1395	29.1456	906	29.1456	1151	29.1456	1112
29.1653	435	29.1653	673	29.1653	623	29.1653	898	29.1653	842	29.1653	1498	29.1653	947	29.1653	1119	29.1653	1134
29.1849	431	29.1849	680	29.1849	589	29.1849	947	29.1849	836	29.1849	1422	29.1849	922	29.1849	1193	29.1849	1132
29.2046	416	29.2046	684	29.2046	611	29.2046	919	29.2046	837	29.2046	1509	29.2046	964	29.2046	1230	29.2046	1109
29.2243	402	29.2243	674	29.2243	617	29.2243	980	29.2243	936	29.2243	1439	29.2243	956	29.2243	1236	29.2243	1221
29.2439	416	29.2439	705	29.2439	613	29.2439	943	29.2439	876	29.2439	1396	29.2439	940	29.2439	1182	29.2439	1213
29.2636	429	29.2636	652	29.2636	606	29.2636	930	29.2636	852	29.2636	1468	29.2636	971	29.2636	1221	29.2636	1226
29.2832	441	29.2832	661	29.2832	559	29.2832	933	29.2832	831	29.2832	1479	29.2832	955	29.2832	1213	29.2832	1225
29.3029	424	29.3029	690	29.3029	606	29.3029	926	29.3029	799	29.3029	1384	29.3029	947	29.3029	1301	29.3029	1299
29.3225	411	29.3225	663	29.3225	603	29.3225	891	29.3225	832	29.3225	1393	29.3225	987	29.3225	1264	29.3225	1220
29.3422	420	29.3422	656	29.3422	596	29.3422	880	29.3422	852	29.3422	1407	29.3422	999	29.3422	1318	29.3422	1252
29.3618	377	29.3618	656	29.3618	603	29.3618	934	29.3618	812	29.3618	1413	29.3618	1010	29.3618	1373	29.3618	1339
29.3815	389	29.3815	665	29.3815	601	29.3815	899	29.3815	806	29.3815	1444	29.3815	931	29.3815	1378	29.3815	1294
29.4012	399	29.4012	637	29.4012	599	29.4012	879	29.4012	813	29.4012	1400	29.4012	989	29.4012	1392	29.4012	1302
29.4208	405	29.4208	603	29.4208	574	29.4208	897	29.4208	800	29.4208	1378	29.4208	1016	29.4208	1408	29.4208	1335
29.4405	417	29.4405	642	29.4405	615	29.4405	881	29.4405	872	29.4405	1359	29.4405	991	29.4405	1467	29.4405	1415
29.4601	391	29.4601	637	29.4601	629	29.4601	815	29.4601	801	29.4601	1368	29.4601	975	29.4601	1378	29.4601	1389
29.4798	383	29.4798	647	29.4798	580	29.4798	841	29.4798	846	29.4798	1412	29.4798	936	29.4798	1414	29.4798	1361
29.4994	398	29.4994	653	29.4994	596	29.4994	858	29.4994	789	29.4994	1402	29.4994	917	29.4994	1432	29.4994	1429
29.5191	420	29.5191	661	29.5191	595	29.5191	852	29.5191	810	29.5191	1362	29.5191	1032	29.5191	1501	29.5191	1461
29.5388	402	29.5388	601	29.5388	544	29.5388	811	29.5388	796	29.5388	1349	29.5388	1009	29.5388	1479	29.5388	1433
29.5584	420	29.5584	629	29.5584	570	29.5584	855	29.5584	803	29.5584	1354	29.5584	973	29.5584	1507	29.5584	1474
29.5781	418	29.5781	663	29.5781	555	29.5781	816	29.5781	811	29.5781	1354	29.5781	1024	29.5781	1449	29.5781	1398
29.5977	426	29.5977	675	29.5977	614	29.5977	838	29.5977	754	29.5977	1359	29.5977	971	29.5977	1554	29.5977	1438
29.6174	366	29.6174	663	29.6174	575	29.6174	849	29.6174	747	29.6174	1317	29.6174	992	29.6174	1592	29.6174	1431
29.637	416	29.637	613	29.637	550	29.637	835	29.637	800	29.637	1282	29.637	973	29.637	1543	29.637	1390
29.6567	398	29.6567	638	29.6567	550	29.6567	793	29.6567	746	29.6567	1316	29.6567	996	29.6567	1577	29.6567	1363
29.6764	398	29.6764	661	29.6764	579	29.6764	775	29.6764	704	29.6764	1276	29.6764	912	29.6764	1558	29.6764	1505
29.696	393	29.696	631	29.696	565	29.696	752	29.696	769	29.696	1244	29.696	972	29.696	1588	29.696	1524
29.7157	415	29.7157	596	29.7157	611	29.7157	804	29.7157	731	29.7157	1283	29.7157	947	29.7157	1571	29.7157	1442
29.7353	445	29.7353	627	29.7353	555	29.7353	798	29.7353	742	29.7353	1272	29.7353	1028	29.7353	1586	29.7353	1484
29.755	447	29.755	657	29.755	569	29.755	782	29.755	710	29.755	1224	29.755	896	29.755	1513	29.755	1474
29.7746	431	29.7746	637	29.7746	559	29.7746	774	29.7746	703	29.7746	1233	29.7746	985	29.7746	1582	29.7746	1461
29.7943	425	29.7943	642	29.7943	580	29.7943	711	29.7943	702	29.7943	1186	29.7943	940	29.7943	1497	29.7943	1432
29.814	406	29.814	679	29.814	607	29.814	747	29.814	686	29.814	1191	29.814	925	29.814	1511	29.814	1416
29.8336	379	29.8336	614	29.8336	562	29.8336	777	29.8336	689	29.8336	1125	29.8336	875	29.8336	1510	29.8336	1464
29.8533	381	29.8533	670	29.8533	581	29.8533	783	29.8533	696	29.8533	1159	29.8533	895	29.8533	1569	29.8533	1462
29.8729	400	29.8729	617	29.8729	540	29.8729	745	29.8729	675	29.8729	1163	29.8729	872	29.8729	1555	29.8729	1364
29.8926	420	29.8926	645	29.8926	523	29.8926	766	29.8926	669	29.8926	1115	29.8926	865	29.8926	1531	29.8926	1297
29.9122	367	29.9122	612	29.9122	535	29.9122	699	29.9122	671	29.9122	1147	29.9122	830	29.9122	1447	29.9122	1352
29.9319	415	29.9319	631	29.9319	553	29.9319	710	29.9319	663	29.9319	1082	29.9319	868	29.9319	1567	29.9319	1341
29.9516	423	29.9516	616	29.9516	556	29.9516	675	29.9516	666	29.9516	1122	29.9516	920	29.9516	1536	29.9516	1369
29.9712	387	29.9712	681	29.9712	557	29.9712	749	29.9712	709	29.9712	1118	29.9712	847	29.9712	1517	29.9712	1331
29.9909	352	29.9909	597	29.9909	557	29.9909	736	29.9909	632	29.9909	1098	29.9909	816	29.9909	1489	29.9909	1294
30.0105	381	30.0105	609	30.0105	563	30.0105	744	30.0105	629	30.0105	1121	30.0105	858	30.0105	1430	30.0105	1340
30.0302	409	30.0302	610	30.0302	541	30.0302	744	30.0302	636	30.0302	1091	30.0302	799	30.0302	1443	30.0302	1286
30.0498	406	30.0498	614	30.0498	541	30.0498	704	30.0498	622	30.0498	1034	30.0498	785	30.0498	1463	30.0498	1248
30.0695	423	30.0695	629	30.0695	550	30.0695	739	30.0695	606	30.0695	1062	30.0695	835	30.0695	1361	30.0695	1174
30.0891	412	30.0891	655	30.0891	560	30.0891	715	30.0891	575	30.0891	1015	30.0891	774	30.0891	1366	30.0891	1296
30.1088	390	30.1088	680	30.1088	545	30.1088	707	30.1088	597	30.1088	975	30.1088	821	30.1088	1375	30.1088	1139
30.1285	410	30.1285	606	30.1285	582	30.1285	731	30.1285	624	30.1285	1054	30.1285	787	30.1285	1290	30.1285	1220
30.1481	377	30.1481	611	30.1481	555	30.1481	692	30.1481	613	30.1481	1065	30.1481	733	30.1481	1338	30.1481	1186
30.1678	412	30.1678	604	30.1678	547	30.1678	749	30.1678	634	30.1678	996	30.1678	736	30.1678	1340	30.1678	1122
30.1874	423	30.1874	564	30.1874	523	30.1874	693	30.1874	585	30.1874	1004	30.1874	756	30.1874	1226	30.1874	1144
30.2071	369	30.2071	656	30.2071	564	30.2071	713	30.2071	580	30.2071	1013	30.2071	738	30.2071	1277	30.2071	1141
30.2267	374	30.2267	649	30.2267	521	30.2267	741	30.2267	566	30.2267	977	30.2267	720	30.2267	1278	30.2267	1057
30.2464	391	30.2464	633	30.2464	557	30.2464	659	30.2464	586	30.2464	935	30.2464	759	30.2464	1253	30.2464	1032
30.2661	425	30.2661	580	30.2661	537	30.2661	728	30.2661	600	30.2661	989	30.2661	710	30.2661	1211	30.2661	1063
30.2857	408	30.2857	612	30.2857	571	30.2857	701	30.2857	576	30.2857	984	30.2857	717	30.2857	1220	30.2857	1090
30.3054	380	30.3054	630	30.3054	540	30.3054	695	30.3054	576	30.3054	968	30.3054	709	30.3054	1187	30.3054	1027
30.325	398	30.325	609	30.325	530	30.325	670	30.325	575	30.325	886	30.325	731	30.325	1206	30.325	1007
30.3447	420	30.3447	622	30.3447	484	30.3447	693	30.3447	603	30.3447	958	30.3447	683	30.3447	1198	30.3447	1007
30.3643	429	30.3643	596	30.3643	537	30.3643	698	30.3643	583	30.3643	882	30.3643	659	30.3643	1189	30.3643	1086
30.384	359	30.384	642	30.384	519	30.384	710	30.384	579	30.384	930	30.384	673	30.384	1116	30.384	1042
30.4037	410	30.4037	629	30.4037	547	30.4037	705	30.4037	599	30.4037	919	30.4037	643	30.4037	1084	30.4037	967
30.4233	383	30.4233	664	30.4233	539	30.4233	683	30.4233	566	30.4233	902	30.4233	675	30.4233	1151	30.4233	978
30.443	360	30.443	658	30.443	508	30.443	716	30.443	558	30.443	975	30.443	638	30.443	1055	30.443	969
30.4626	404	30.4626	614	30.4626	552	30.4626	695	30.4626	525	30.4626	909	30.4626	660	30.4626	1035	30.4626	993
30.4823	394	30.4823	633	30.4823	539	30.4823	740	30.4823	555	30.4823	891	30.4823	632	30.4823	1008	30.4823	996
30.5019	410	30.5019	586	30.5019	575	30.5019	684	30.5019	590	30.5019	839	30.5019	643	30.5019	1002	30.5019	932
30.5216	418	30.5216	624	30.5216	561	30.5216	679	30.5216	552	30.5216	836	30.5216	634	30.5216	1089	30.5216	916
30.5413	401	30.5413	632	30.5413	523	30.5413	701	30.5413	553	30.5413	894	30.5413	625	30.5413	1061	30.5413	947
30.5609	405	30.5609	643	30.5609	574	30.5609	673	30.5609	573	30.5609	859	30.5609	635	30.5609	1021	30.5609	906
30.5806	411	30.5806	626	30.5806	493	30.5806	674	30.5806	593	30.5806	875	30.5806	643	30.5806	934	30.5806	884
30.6002	386	30.6002	622	30.6002	497	30.6002	736	30.6002	549	30.6002	870	30.6002	590	30.6002	978	30.6002	887
30.6199	395	30.6199	612	30.6199	528	30.6199	733	30.6199	535	30.6199	820	30.6199	592	30.6199	1006	30.6199	885
30.6395	389	30.6395	605	30.6395	532	30.6395	681	30.6395	572	30.6395	945	30.6395	589	30.6395	948	30.6395	828
30.6592	396	30.6592	646	30.6592	537	30.6592	690	30.6592	513	30.6592	905	30.6592	605	30.6592	962	30.6592	879
30.6788	412	30.6788	641	30.6788	535	30.6788	692	30.6788	521	30.6788	836	30.6788	617	30.6788	930	30.6788	861
30.6985	422	30.6985	660	30.6985	491	30.6985	698	30.6985	539	30.6985	899	30.6985	592	30.6985	933	30.6985	866
30.7182	395	30.7182	591	30.7182	537	30.7182	679	30.7182	556	30.7182	875	30.7182	582	30.7182	904	30.7182	856
30.7378	407	30.7378	611	30.7378	546	30.7378	709	30.7378	557	30.7378	872	30.7378	592	30.7378	998	30.7378	834
30.7575	392	30.7575	661	30.7575	514	30.7575	734	30.7575	535	30.7575	892	30.7575	569	30.7575	932	30.7575	802
30.7771	379	30.7771	616	30.7771	550	30.7771	685	30.7771	553	30.7771	852	30.7771	579	30.7771	868	30.7771	812
30.7968	374	30.7968	609	30.7968	588	30.7968	706	30.7968	521	30.7968	901	30.7968	572	30.7968	825	30.7968	761
30.8164	373	30.8164	608	30.8164	530	30.8164	710	30.8164	544	30.8164	839	30.8164	566	30.8164	907	30.8164	736
30.8361	436	30.8361	626	30.8361	589	30.8361	698	30.8361	560	30.8361	801	30.8361	606	30.8361	825	30.8361	801
30.8558	401	30.8558	635	30.8558	490	30.8558	678	30.8558	546	30.8558	815	30.8558	575	30.8558	874	30.8558	839
30.8754	399	30.8754	575	30.8754	512	30.8754	704	30.8754	517	30.8754	852	30.8754	607	30.8754	829	30.8754	821
30.8951	387	30.8951	632	30.8951	514	30.8951	712	30.8951	532	30.8951	832	30.8951	536	30.8951	911	30.8951	760
30.9147	400	30.9147	659	30.9147	528	30.9147	699	30.9147	563	30.9147	898	30.9147	561	30.9147	842	30.9147	817
30.9344	431	30.9344	602	30.9344	532	30.9344	708	30.9344	496	30.9344	814	30.9344	552	30.9344	802	30.9344	766
30.954	405	30.954	600	30.954	537	30.954	652	30.954	543	30.954	828	30.954	620	30.954	847	30.954	754
30.9737	382	30.9737	619	30.9737	527	30.9737	662	30.9737	513	30.9737	806	30.9737	555	30.9737	814	30.9737	777
30.9934	408	30.9934	621	30.9934	534	30.9934	637	30.9934	509	30.9934	894	30.9934	540	30.9934	786	30.9934	780
31.013	367	31.013	623	31.013	549	31.013	674	31.013	545	31.013	849	31.013	530	31.013	843	31.013	725
31.0327	429	31.0327	630	31.0327	528	31.0327	717	31.0327	552	31.0327	825	31.0327	512	31.0327	817	31.0327	754
31.0523	355	31.0523	621	31.0523	490	31.0523	675	31.0523	542	31.0523	846	31.0523	549	31.0523	777	31.0523	756
31.072	380	31.072	582	31.072	577	31.072	691	31.072	518	31.072	850	31.072	505	31.072	785	31.072	760
31.0916	452	31.0916	629	31.0916	512	31.0916	711	31.0916	508	31.0916	849	31.0916	562	31.0916	787	31.0916	711
31.1113	382	31.1113	666	31.1113	520	31.1113	694	31.1113	526	31.1113	825	31.1113	557	31.1113	831	31.1113	691
31.131	412	31.131	599	31.131	546	31.131	661	31.131	564	31.131	789	31.131	566	31.131	800	31.131	778
31.1506	397	31.1506	638	31.1506	539	31.1506	660	31.1506	550	31.1506	805	31.1506	559	31.1506	768	31.1506	742
31.1703	410	31.1703	615	31.1703	519	31.1703	650	31.1703	526	31.1703	816	31.1703	542	31.1703	779	31.1703	740
31.1899	375	31.1899	606	31.1899	519	31.1899	708	31.1899	547	31.1899	821	31.1899	581	31.1899	769	31.1899	694
31.2096	384	31.2096	620	31.2096	583	31.2096	684	31.2096	540	31.2096	822	31.2096	525	31.2096	789	31.2096	739
31.2292	444	31.2292	623	31.2292	521	31.2292	710	31.2292	505	31.2292	841	31.2292	537	31.2292	836	31.2292	715
31.2489	390	31.2489	646	31.2489	531	31.2489	729	31.2489	519	31.2489	820	31.2489	512	31.2489	740	31.2489	716
31.2685	436	31.2685	605	31.2685	524	31.2685	699	31.2685	523	31.2685	833	31.2685	532	31.2685	819	31.2685	724
31.2882	388	31.2882	645	31.2882	582	31.2882	701	31.2882	520	31.2882	776	31.2882	553	31.2882	742	31.2882	682
31.3079	391	31.3079	625	31.3079	537	31.3079	726	31.3079	500	31.3079	790	31.3079	506	31.3079	779	31.3079	682
31.3275	408	31.3275	635	31.3275	562	31.3275	682	31.3275	571	31.3275	779	31.3275	518	31.3275	759	31.3275	726
31.3472	407	31.3472	621	31.3472	510	31.3472	664	31.3472	557	31.3472	833	31.3472	578	31.3472	745	31.3472	705
31.3668	396	31.3668	616	31.3668	579	31.3668	661	31.3668	525	31.3668	855	31.3668	541	31.3668	758	31.3668	706
31.3865	390	31.3865	608	31.3865	517	31.3865	682	31.3865	496	31.3865	830	31.3865	514	31.3865	756	31.3865	691
31.4061	383	31.4061	599	31.4061	501	31.4061	688	31.4061	499	31.4061	773	31.4061	540	31.4061	741	31.4061	689
31.4258	362	31.4258	572	31.4258	502	31.4258	666	31.4258	540	31.4258	795	31.4258	558	31.4258	746	31.4258	674
31.4455	421	31.4455	602	31.4455	531	31.4455	662	31.4455	541	31.4455	791	31.4455	521	31.4455	790	31.4455	722
31.4651	416	31.4651	591	31.4651	514	31.4651	694	31.4651	537	31.4651	846	31.4651	528	31.4651	743	31.4651	682
31.4848	403	31.4848	609	31.4848	542	31.4848	637	31.4848	548	31.4848	822	31.4848	532	31.4848	743	31.4848	648
31.5044	379	31.5044	587	31.5044	508	31.5044	730	31.5044	529	31.5044	835	31.5044	483	31.5044	776	31.5044	654
31.5241	410	31.5241	636	31.5241	522	31.5241	663	31.5241	500	31.5241	836	31.5241	544	31.5241	707	31.5241	693
31.5437	412	31.5437	608	31.5437	539	31.5437	693	31.5437	500	31.5437	809	31.5437	514	31.5437	748	31.5437	681
31.5634	422	31.5634	667	31.5634	513	31.5634	705	31.5634	567	31.5634	823	31.5634	526	31.5634	772	31.5634	666
31.5831	392	31.5831	606	31.5831	557	31.5831	718	31.5831	531	31.5831	844	31.5831	536	31.5831	698	31.5831	663
31.6027	396	31.6027	586	31.6027	521	31.6027	668	31.6027	562	31.6027	826	31.6027	521	31.6027	750	31.6027	683
31.6224	388	31.6224	642	31.6224	559	31.6224	663	31.6224	566	31.6224	881	31.6224	522	31.6224	724	31.6224	655
31.642	378	31.642	653	31.642	607	31.642	692	31.642	520	31.642	820	31.642	508	31.642	740	31.642	669
31.6617	422	31.6617	671	31.6617	498	31.6617	670	31.6617	539	31.6617	858	31.6617	494	31.6617	780	31.6617	692
31.6813	407	31.6813	621	31.6813	544	31.6813	675	31.6813	479	31.6813	842	31.6813	517	31.6813	735	31.6813	649
31.701	401	31.701	631	31.701	524	31.701	675	31.701	551	31.701	759	31.701	496	31.701	741	31.701	660
31.7207	417	31.7207	619	31.7207	566	31.7207	703	31.7207	545	31.7207	849	31.7207	481	31.7207	741	31.7207	665
31.7403	356	31.7403	686	31.7403	552	31.7403	685	31.7403	557	31.7403	808	31.7403	548	31.7403	754	31.7403	647
31.76	424	31.76	605	31.76	562	31.76	692	31.76	509	31.76	773	31.76	509	31.76	730	31.76	699
31.7796	377	31.7796	589	31.7796	487	31.7796	677	31.7796	500	31.7796	791	31.7796	566	31.7796	738	31.7796	686
31.7993	377	31.7993	629	31.7993	524	31.7993	716	31.7993	534	31.7993	767	31.7993	526	31.7993	716	31.7993	678
31.8189	408	31.8189	584	31.8189	579	31.8189	672	31.8189	519	31.8189	814	31.8189	522	31.8189	721	31.8189	675
31.8386	451	31.8386	650	31.8386	544	31.8386	649	31.8386	513	31.8386	786	31.8386	555	31.8386	723	31.8386	688
31.8583	398	31.8583	617	31.8583	555	31.8583	689	31.8583	507	31.8583	764	31.8583	496	31.8583	763	31.8583	654
31.8779	419	31.8779	619	31.8779	553	31.8779	704	31.8779	563	31.8779	805	31.8779	504	31.8779	700	31.8779	639
31.8976	416	31.8976	673	31.8976	505	31.8976	705	31.8976	526	31.8976	757	31.8976	526	31.8976	750	31.8976	667
31.9172	413	31.9172	607	31.9172	570	31.9172	629	31.9172	545	31.9172	829	31.9172	482	31.9172	799	31.9172	648
31.9369	367	31.9369	630	31.9369	520	31.9369	668	31.9369	523	31.9369	806	31.9369	483	31.9369	728	31.9369	663
31.9565	399	31.9565	648	31.9565	543	31.9565	637	31.9565	558	31.9565	794	31.9565	534	31.9565	763	31.9565	665
31.9762	401	31.9762	612	31.9762	544	31.9762	686	31.9762	533	31.9762	821	31.9762	542	31.9762	714	31.9762	654
31.9958	458	31.9958	630	31.9958	535	31.9958	693	31.9958	501	31.9958	820	31.9958	500	31.9958	707	31.9958	639
32.0155	423	32.0155	627	32.0155	538	32.0155	648	32.0155	530	32.0155	809	32.0155	515	32.0155	700	32.0155	708
32.0352	417	32.0352	610	32.0352	517	32.0352	645	32.0352	497	32.0352	801	32.0352	512	32.0352	699	32.0352	657
32.0548	441	32.0548	636	32.0548	517	32.0548	722	32.0548	562	32.0548	797	32.0548	501	32.0548	727	32.0548	715
32.0745	388	32.0745	645	32.0745	550	32.0745	692	32.0745	526	32.0745	781	32.0745	515	32.0745	709	32.0745	646
32.0941	397	32.0941	611	32.0941	568	32.0941	625	32.0941	544	32.0941	740	32.0941	493	32.0941	708	32.0941	670
32.1138	406	32.1138	627	32.1138	596	32.1138	659	32.1138	543	32.1138	794	32.1138	515	32.1138	713	32.1138	645
32.1334	404	32.1334	646	32.1334	548	32.1334	709	32.1334	510	32.1334	800	32.1334	523	32.1334	700	32.1334	644
32.1531	458	32.1531	653	32.1531	528	32.1531	699	32.1531	528	32.1531	787	32.1531	524	32.1531	671	32.1531	645
32.1728	408	32.1728	660	32.1728	575	32.1728	656	32.1728	490	32.1728	806	32.1728	516	32.1728	722	32.1728	625
32.1924	407	32.1924	678	32.1924	579	32.1924	697	32.1924	471	32.1924	789	32.1924	529	32.1924	701	32.1924	638
32.2121	436	32.2121	651	32.2121	551	32.2121	707	32.2121	530	32.2121	788	32.2121	507	32.2121	711	32.2121	651
32.2317	407	32.2317	624	32.2317	514	32.2317	723	32.2317	502	32.2317	778	32.2317	541	32.2317	686	32.2317	676
32.2514	412	32.2514	615	32.2514	547	32.2514	688	32.2514	532	32.2514	759	32.2514	549	32.2514	743	32.2514	651
32.271	374	32.271	656	32.271	544	32.271	655	32.271	451	32.271	789	32.271	540	32.271	766	32.271	616
32.2907	423	32.2907	643	32.2907	547	32.2907	682	32.2907	523	32.2907	787	32.2907	481	32.2907	707	32.2907	583
32.3104	444	32.3104	671	32.3104	536	32.3104	687	32.3104	516	32.3104	797	32.3104	503	32.3104	682	32.3104	622
32.33	398	32.33	601	32.33	555	32.33	722	32.33	543	32.33	760	32.33	528	32.33	740	32.33	676
32.3497	398	32.3497	653	32.3497	532	32.3497	666	32.3497	532	32.3497	767	32.3497	452	32.3497	714	32.3497	614
32.3693	378	32.3693	625	32.3693	559	32.3693	694	32.3693	531	32.3693	854	32.3693	472	32.3693	716	32.3693	634
32.389	435	32.389	649	32.389	568	32.389	664	32.389	519	32.389	854	32.389	491	32.389	733	32.389	622
32.4086	444	32.4086	646	32.4086	567	32.4086	730	32.4086	563	32.4086	806	32.4086	548	32.4086	723	32.4086	626
32.4283	413	32.4283	623	32.4283	595	32.4283	691	32.4283	535	32.4283	802	32.4283	532	32.4283	698	32.4283	683
32.448	386	32.448	627	32.448	579	32.448	681	32.448	590	32.448	764	32.448	492	32.448	694	32.448	661
32.4676	456	32.4676	642	32.4676	524	32.4676	648	32.4676	510	32.4676	817	32.4676	517	32.4676	712	32.4676	702
32.4873	417	32.4873	652	32.4873	572	32.4873	699	32.4873	536	32.4873	759	32.4873	483	32.4873	708	32.4873	663
32.5069	388	32.5069	693	32.5069	539	32.5069	683	32.5069	562	32.5069	817	32.5069	532	32.5069	692	32.5069	654
32.5266	409	32.5266	646	32.5266	539	32.5266	666	32.5266	532	32.5266	807	32.5266	537	32.5266	688	32.5266	685
32.5462	432	32.5462	685	32.5462	560	32.5462	701	32.5462	505	32.5462	828	32.5462	522	32.5462	749	32.5462	630
32.5659	406	32.5659	679	32.5659	570	32.5659	706	32.5659	558	32.5659	881	32.5659	466	32.5659	688	32.5659	654
32.5855	428	32.5855	649	32.5855	525	32.5855	696	32.5855	544	32.5855	817	32.5855	536	32.5855	680	32.5855	702
32.6052	437	32.6052	617	32.6052	559	32.6052	698	32.6052	502	32.6052	836	32.6052	552	32.6052	686	32.6052	660
32.6249	419	32.6249	624	32.6249	575	32.6249	675	32.6249	506	32.6249	822	32.6249	513	32.6249	727	32.6249	672
32.6445	417	32.6445	641	32.6445	539	32.6445	690	32.6445	558	32.6445	837	32.6445	484	32.6445	698	32.6445	632
32.6642	379	32.6642	680	32.6642	566	32.6642	692	32.6642	533	32.6642	838	32.6642	522	32.6642	684	32.6642	617
32.6838	412	32.6838	646	32.6838	548	32.6838	683	32.6838	525	32.6838	809	32.6838	536	32.6838	727	32.6838	637
32.7035	382	32.7035	650	32.7035	604	32.7035	731	32.7035	532	32.7035	790	32.7035	547	32.7035	740	32.7035	611
32.7231	461	32.7231	653	32.7231	533	32.7231	714	32.7231	517	32.7231	788	32.7231	544	32.7231	717	32.7231	652
32.7428	428	32.7428	671	32.7428	593	32.7428	725	32.7428	545	32.7428	860	32.7428	482	32.7428	734	32.7428	674
32.7625	406	32.7625	656	32.7625	550	32.7625	755	32.7625	565	32.7625	857	32.7625	495	32.7625	702	32.7625	610
32.7821	414	32.7821	646	32.7821	581	32.7821	707	32.7821	584	32.7821	850	32.7821	508	32.7821	720	32.7821	673
32.8018	440	32.8018	658	32.8018	530	32.8018	713	32.8018	522	32.8018	849	32.8018	476	32.8018	697	32.8018	663
32.8214	416	32.8214	635	32.8214	573	32.8214	672	32.8214	541	32.8214	830	32.8214	528	32.8214	709	32.8214	685
32.8411	390	32.8411	621	32.8411	595	32.8411	737	32.8411	506	32.8411	806	32.8411	542	32.8411	695	32.8411	665
32.8607	425	32.8607	647	32.8607	568	32.8607	751	32.8607	563	32.8607	774	32.8607	530	32.8607	719	32.8607	674
32.8804	463	32.8804	682	32.8804	565	32.8804	707	32.8804	570	32.8804	843	32.8804	527	32.8804	717	32.8804	673
32.9001	410	32.9001	621	32.9001	578	32.9001	743	32.9001	510	32.9001	872	32.9001	496	32.9001	759	32.9001	624
32.9197	414	32.9197	641	32.9197	573	32.9197	777	32.9197	567	32.9197	818	32.9197	522	32.9197	675	32.9197	664
32.9394	398	32.9394	649	32.9394	575	32.9394	706	32.9394	549	32.9394	829	32.9394	513	32.9394	769	32.9394	660
32.959	432	32.959	620	32.959	561	32.959	704	32.959	545	32.959	849	32.959	542	32.959	718	32.959	665
32.9787	400	32.9787	645	32.9787	567	32.9787	714	32.9787	542	32.9787	887	32.9787	552	32.9787	707	32.9787	665
32.9983	403	32.9983	670	32.9983	574	32.9983	732	32.9983	525	32.9983	885	32.9983	538	32.9983	698	32.9983	670
33.018	424	33.018	650	33.018	568	33.018	672	33.018	570	33.018	901	33.018	526	33.018	745	33.018	674
33.0377	442	33.0377	637	33.0377	567	33.0377	722	33.0377	566	33.0377	850	33.0377	540	33.0377	784	33.0377	683
33.0573	381	33.0573	662	33.0573	616	33.0573	674	33.0573	593	33.0573	819	33.0573	531	33.0573	707	33.0573	649
33.077	403	33.077	608	33.077	565	33.077	745	33.077	546	33.077	863	33.077	554	33.077	685	33.077	672
33.0966	403	33.0966	644	33.0966	531	33.0966	728	33.0966	537	33.0966	885	33.0966	538	33.0966	734	33.0966	656
33.1163	393	33.1163	639	33.1163	564	33.1163	770	33.1163	588	33.1163	884	33.1163	509	33.1163	738	33.1163	662
33.1359	419	33.1359	636	33.1359	603	33.1359	736	33.1359	561	33.1359	856	33.1359	546	33.1359	740	33.1359	665
33.1556	411	33.1556	678	33.1556	609	33.1556	723	33.1556	598	33.1556	833	33.1556	564	33.1556	723	33.1556	682
33.1752	426	33.1752	659	33.1752	586	33.1752	751	33.1752	606	33.1752	820	33.1752	614	33.1752	744	33.1752	693
33.1949	451	33.1949	588	33.1949	536	33.1949	773	33.1949	578	33.1949	890	33.1949	506	33.1949	683	33.1949	648
33.2146	402	33.2146	637	33.2146	561	33.2146	763	33.2146	536	33.2146	937	33.2146	546	33.2146	694	33.2146	697
33.2342	432	33.2342	615	33.2342	571	33.2342	749	33.2342	565	33.2342	882	33.2342	587	33.2342	726	33.2342	718
33.2539	398	33.2539	648	33.2539	580	33.2539	719	33.2539	527	33.2539	842	33.2539	538	33.2539	752	33.2539	718
33.2735	390	33.2735	642	33.2735	539	33.2735	743	33.2735	629	33.2735	898	33.2735	532	33.2735	738	33.2735	636
33.2932	404	33.2932	634	33.2932	583	33.2932	694	33.2932	615	33.2932	920	33.2932	600	33.2932	692	33.2932	648
33.3128	413	33.3128	612	33.3128	584	33.3128	738	33.3128	573	33.3128	883	33.3128	590	33.3128	737	33.3128	725
33.3325	365	33.3325	625	33.3325	502	33.3325	792	33.3325	589	33.3325	946	33.3325	589	33.3325	750	33.3325	701
33.3522	378	33.3522	641	33.3522	559	33.3522	763	33.3522	602	33.3522	920	33.3522	596	33.3522	704	33.3522	672
33.3718	345	33.3718	660	33.3718	534	33.3718	781	33.3718	569	33.3718	921	33.3718	552	33.3718	783	33.3718	687
33.3915	378	33.3915	653	33.3915	562	33.3915	723	33.3915	597	33.3915	910	33.3915	570	33.3915	744	33.3915	679
33.4111	366	33.4111	598	33.4111	553	33.4111	702	33.4111	595	33.4111	899	33.4111	577	33.4111	700	33.4111	690
33.4308	383	33.4308	605	33.4308	574	33.4308	731	33.4308	575	33.4308	970	33.4308	602	33.4308	802	33.4308	707
33.4504	407	33.4504	639	33.4504	514	33.4504	757	33.4504	603	33.4504	951	33.4504	579	33.4504	809	33.4504	700
33.4701	408	33.4701	653	33.4701	563	33.4701	758	33.4701	622	33.4701	922	33.4701	612	33.4701	767	33.4701	731
33.4898	400	33.4898	624	33.4898	570	33.4898	728	33.4898	603	33.4898	880	33.4898	632	33.4898	772	33.4898	739
33.5094	392	33.5094	612	33.5094	571	33.5094	748	33.5094	581	33.5094	939	33.5094	579	33.5094	759	33.5094	709
33.5291	388	33.5291	597	33.5291	534	33.5291	805	33.5291	583	33.5291	911	33.5291	619	33.5291	751	33.5291	699
33.5487	367	33.5487	637	33.5487	578	33.5487	716	33.5487	570	33.5487	944	33.5487	637	33.5487	748	33.5487	750
33.5684	396	33.5684	664	33.5684	564	33.5684	737	33.5684	615	33.5684	942	33.5684	611	33.5684	751	33.5684	729
33.588	396	33.588	623	33.588	578	33.588	729	33.588	561	33.588	970	33.588	598	33.588	791	33.588	762
33.6077	396	33.6077	615	33.6077	581	33.6077	791	33.6077	611	33.6077	935	33.6077	618	33.6077	744	33.6077	740
33.6274	422	33.6274	609	33.6274	569	33.6274	794	33.6274	608	33.6274	925	33.6274	614	33.6274	789	33.6274	723
33.647	380	33.647	610	33.647	587	33.647	751	33.647	611	33.647	968	33.647	582	33.647	798	33.647	742
33.6667	362	33.6667	627	33.6667	552	33.6667	762	33.6667	600	33.6667	946	33.6667	638	33.6667	778	33.6667	727
33.6863	365	33.6863	616	33.6863	553	33.6863	786	33.6863	626	33.6863	975	33.6863	608	33.6863	773	33.6863	771
33.706	398	33.706	627	33.706	549	33.706	803	33.706	630	33.706	992	33.706	664	33.706	832	33.706	754
33.7256	351	33.7256	630	33.7256	565	33.7256	683	33.7256	599	33.7256	942	33.7256	635	33.7256	812	33.7256	764
33.7453	379	33.7453	624	33.7453	563	33.7453	758	33.7453	615	33.7453	1015	33.7453	616	33.7453	853	33.7453	759
33.765	374	33.765	544	33.765	580	33.765	782	33.765	629	33.765	993	33.765	663	33.765	788	33.765	717
33.7846	388	33.7846	595	33.7846	543	33.7846	740	33.7846	650	33.7846	962	33.7846	659	33.7846	817	33.7846	802
33.8043	353	33.8043	578	33.8043	566	33.8043	793	33.8043	608	33.8043	963	33.8043	669	33.8043	873	33.8043	805
33.8239	313	33.8239	635	33.8239	551	33.8239	747	33.8239	592	33.8239	999	33.8239	617	33.8239	795	33.8239	757
33.8436	407	33.8436	616	33.8436	513	33.8436	784	33.8436	596	33.8436	969	33.8436	674	33.8436	829	33.8436	816
33.8632	383	33.8632	628	33.8632	500	33.8632	759	33.8632	600	33.8632	953	33.8632	656	33.8632	789	33.8632	802
33.8829	414	33.8829	637	33.8829	541	33.8829	745	33.8829	561	33.8829	1006	33.8829	633	33.8829	846	33.8829	803
33.9025	380	33.9025	646	33.9025	519	33.9025	715	33.9025	587	33.9025	938	33.9025	639	33.9025	772	33.9025	760
33.9222	393	33.9222	583	33.9222	533	33.9222	732	33.9222	613	33.9222	993	33.9222	625	33.9222	867	33.9222	787
33.9419	405	33.9419	581	33.9419	615	33.9419	689	33.9419	612	33.9419	968	33.9419	659	33.9419	870	33.9419	798
33.9615	380	33.9615	612	33.9615	551	33.9615	721	33.9615	590	33.9615	978	33.9615	691	33.9615	866	33.9615	809
33.9812	392	33.9812	590	33.9812	550	33.9812	674	33.9812	571	33.9812	911	33.9812	652	33.9812	878	33.9812	797
34.0008	407	34.0008	625	34.0008	555	34.0008	687	34.0008	641	34.0008	1055	34.0008	670	34.0008	825	34.0008	815
34.0205	376	34.0205	638	34.0205	514	34.0205	706	34.0205	585	34.0205	913	34.0205	693	34.0205	889	34.0205	833
34.0401	404	34.0401	625	34.0401	530	34.0401	714	34.0401	559	34.0401	951	34.0401	621	34.0401	876	34.0401	816
34.0598	377	34.0598	602	34.0598	543	34.0598	705	34.0598	584	34.0598	946	34.0598	657	34.0598	912	34.0598	824
34.0795	401	34.0795	607	34.0795	527	34.0795	710	34.0795	594	34.0795	939	34.0795	643	34.0795	920	34.0795	829
34.0991	356	34.0991	586	34.0991	546	34.0991	719	34.0991	595	34.0991	923	34.0991	672	34.0991	935	34.0991	867
34.1188	401	34.1188	626	34.1188	518	34.1188	741	34.1188	578	34.1188	960	34.1188	638	34.1188	905	34.1188	883
34.1384	416	34.1384	609	34.1384	556	34.1384	788	34.1384	565	34.1384	924	34.1384	629	34.1384	908	34.1384	851
34.1581	381	34.1581	621	34.1581	530	34.1581	734	34.1581	546	34.1581	861	34.1581	624	34.1581	902	34.1581	884
34.1777	382	34.1777	615	34.1777	488	34.1777	699	34.1777	608	34.1777	924	34.1777	699	34.1777	894	34.1777	851
34.1974	399	34.1974	673	34.1974	506	34.1974	679	34.1974	617	34.1974	943	34.1974	672	34.1974	892	34.1974	910
34.2171	414	34.2171	595	34.2171	559	34.2171	707	34.2171	596	34.2171	962	34.2171	693	34.2171	906	34.2171	872
34.2367	377	34.2367	612	34.2367	512	34.2367	678	34.2367	598	34.2367	919	34.2367	650	34.2367	928	34.2367	888
34.2564	388	34.2564	595	34.2564	524	34.2564	698	34.2564	566	34.2564	927	34.2564	637	34.2564	892	34.2564	797
34.276	381	34.276	606	34.276	551	34.276	722	34.276	517	34.276	853	34.276	619	34.276	942	34.276	841
34.2957	351	34.2957	592	34.2957	568	34.2957	710	34.2957	576	34.2957	880	34.2957	640	34.2957	873	34.2957	880
34.3153	384	34.3153	591	34.3153	525	34.3153	730	34.3153	573	34.3153	888	34.3153	639	34.3153	888	34.3153	858
34.335	401	34.335	606	34.335	533	34.335	722	34.335	559	34.335	929	34.335	663	34.335	957	34.335	886
34.3547	361	34.3547	600	34.3547	538	34.3547	727	34.3547	545	34.3547	859	34.3547	667	34.3547	972	34.3547	853
34.3743	371	34.3743	606	34.3743	521	34.3743	700	34.3743	529	34.3743	916	34.3743	622	34.3743	977	34.3743	869
34.394	381	34.394	578	34.394	528	34.394	699	34.394	589	34.394	924	34.394	650	34.394	977	34.394	888
34.4136	385	34.4136	619	34.4136	524	34.4136	675	34.4136	580	34.4136	925	34.4136	639	34.4136	926	34.4136	892
34.4333	375	34.4333	584	34.4333	506	34.4333	678	34.4333	582	34.4333	870	34.4333	597	34.4333	943	34.4333	862
34.4529	381	34.4529	555	34.4529	515	34.4529	671	34.4529	519	34.4529	896	34.4529	627	34.4529	968	34.4529	878
34.4726	369	34.4726	660	34.4726	548	34.4726	713	34.4726	568	34.4726	912	34.4726	705	34.4726	952	34.4726	922
34.4922	370	34.4922	578	34.4922	519	34.4922	666	34.4922	556	34.4922	907	34.4922	629	34.4922	961	34.4922	910
34.5119	334	34.5119	591	34.5119	524	34.5119	672	34.5119	512	34.5119	848	34.5119	639	34.5119	912	34.5119	887
34.5316	352	34.5316	567	34.5316	510	34.5316	689	34.5316	569	34.5316	878	34.5316	642	34.5316	966	34.5316	916
34.5512	375	34.5512	640	34.5512	522	34.5512	733	34.5512	571	34.5512	876	34.5512	625	34.5512	937	34.5512	871
34.5709	351	34.5709	614	34.5709	574	34.5709	709	34.5709	554	34.5709	830	34.5709	622	34.5709	928	34.5709	815
34.5905	385	34.5905	580	34.5905	519	34.5905	690	34.5905	600	34.5905	844	34.5905	624	34.5905	937	34.5905	828
34.6102	363	34.6102	624	34.6102	505	34.6102	689	34.6102	562	34.6102	862	34.6102	577	34.6102	950	34.6102	841
34.6298	376	34.6298	599	34.6298	502	34.6298	686	34.6298	589	34.6298	874	34.6298	644	34.6298	891	34.6298	835
34.6495	382	34.6495	607	34.6495	543	34.6495	667	34.6495	546	34.6495	834	34.6495	568	34.6495	894	34.6495	847
34.6692	376	34.6692	554	34.6692	564	34.6692	723	34.6692	588	34.6692	840	34.6692	593	34.6692	954	34.6692	803
34.6888	406	34.6888	611	34.6888	535	34.6888	691	34.6888	507	34.6888	902	34.6888	600	34.6888	932	34.6888	793
34.7085	379	34.7085	623	34.7085	540	34.7085	674	34.7085	524	34.7085	866	34.7085	596	34.7085	917	34.7085	824
34.7281	387	34.7281	569	34.7281	539	34.7281	693	34.7281	542	34.7281	828	34.7281	601	34.7281	837	34.7281	799
34.7478	364	34.7478	650	34.7478	508	34.7478	661	34.7478	581	34.7478	768	34.7478	574	34.7478	907	34.7478	828
34.7674	390	34.7674	611	34.7674	501	34.7674	705	34.7674	520	34.7674	889	34.7674	611	34.7674	908	34.7674	753
34.7871	378	34.7871	611	34.7871	499	34.7871	675	34.7871	530	34.7871	846	34.7871	558	34.7871	886	34.7871	816
34.8068	374	34.8068	608	34.8068	582	34.8068	681	34.8068	542	34.8068	829	34.8068	562	34.8068	925	34.8068	796
34.8264	383	34.8264	625	34.8264	497	34.8264	695	34.8264	521	34.8264	868	34.8264	632	34.8264	893	34.8264	781
34.8461	372	34.8461	599	34.8461	504	34.8461	683	34.8461	530	34.8461	864	34.8461	623	34.8461	887	34.8461	773
34.8657	357	34.8657	633	34.8657	540	34.8657	671	34.8657	528	34.8657	797	34.8657	601	34.8657	841	34.8657	755
34.8854	373	34.8854	540	34.8854	569	34.8854	684	34.8854	519	34.8854	860	34.8854	570	34.8854	875	34.8854	740
34.905	410	34.905	597	34.905	489	34.905	691	34.905	560	34.905	814	34.905	589	34.905	910	34.905	776
34.9247	396	34.9247	647	34.9247	507	34.9247	642	34.9247	520	34.9247	800	34.9247	604	34.9247	849	34.9247	803
34.9444	394	34.9444	616	34.9444	529	34.9444	668	34.9444	508	34.9444	848	34.9444	567	34.9444	821	34.9444	711
34.964	364	34.964	588	34.964	522	34.964	693	34.964	532	34.964	833	34.964	576	34.964	821	34.964	735
34.9837	391	34.9837	628	34.9837	554	34.9837	674	34.9837	536	34.9837	800	34.9837	606	34.9837	824	34.9837	722
35.0033	414	35.0033	619	35.0033	505	35.0033	646	35.0033	548	35.0033	838	35.0033	511	35.0033	890	35.0033	757
35.023	345	35.023	607	35.023	552	35.023	684	35.023	522	35.023	769	35.023	540	35.023	810	35.023	754
35.0426	386	35.0426	597	35.0426	562	35.0426	695	35.0426	509	35.0426	816	35.0426	559	35.0426	848	35.0426	753
35.0623	391	35.0623	634	35.0623	510	35.0623	731	35.0623	526	35.0623	819	35.0623	583	35.0623	867	35.0623	680
35.0819	404	35.0819	623	35.0819	499	35.0819	696	35.0819	505	35.0819	771	35.0819	567	35.0819	791	35.0819	720
35.1016	395	35.1016	609	35.1016	527	35.1016	656	35.1016	511	35.1016	848	35.1016	575	35.1016	806	35.1016	736
35.1213	416	35.1213	591	35.1213	510	35.1213	647	35.1213	503	35.1213	825	35.1213	583	35.1213	812	35.1213	689
35.1409	346	35.1409	610	35.1409	529	35.1409	677	35.1409	499	35.1409	831	35.1409	530	35.1409	843	35.1409	704
35.1606	365	35.1606	600	35.1606	519	35.1606	718	35.1606	514	35.1606	804	35.1606	554	35.1606	774	35.1606	715
35.1802	393	35.1802	583	35.1802	526	35.1802	683	35.1802	528	35.1802	804	35.1802	550	35.1802	783	35.1802	702
35.1999	398	35.1999	619	35.1999	496	35.1999	701	35.1999	518	35.1999	800	35.1999	553	35.1999	780	35.1999	691
35.2195	382	35.2195	630	35.2195	533	35.2195	658	35.2195	513	35.2195	788	35.2195	598	35.2195	809	35.2195	678
35.2392	378	35.2392	569	35.2392	528	35.2392	658	35.2392	554	35.2392	795	35.2392	536	35.2392	768	35.2392	684
35.2589	347	35.2589	621	35.2589	508	35.2589	692	35.2589	491	35.2589	831	35.2589	581	35.2589	795	35.2589	724
35.2785	388	35.2785	592	35.2785	532	35.2785	718	35.2785	553	35.2785	752	35.2785	531	35.2785	775	35.2785	723
35.2982	394	35.2982	634	35.2982	576	35.2982	732	35.2982	544	35.2982	769	35.2982	526	35.2982	792	35.2982	693
35.3178	375	35.3178	566	35.3178	558	35.3178	693	35.3178	546	35.3178	783	35.3178	502	35.3178	727	35.3178	711
35.3375	364	35.3375	598	35.3375	587	35.3375	668	35.3375	534	35.3375	808	35.3375	554	35.3375	776	35.3375	679
35.3571	385	35.3571	609	35.3571	550	35.3571	660	35.3571	539	35.3571	798	35.3571	554	35.3571	764	35.3571	698
35.3768	375	35.3768	605	35.3768	534	35.3768	672	35.3768	535	35.3768	827	35.3768	543	35.3768	774	35.3768	643
35.3965	340	35.3965	612	35.3965	513	35.3965	657	35.3965	555	35.3965	815	35.3965	513	35.3965	768	35.3965	666
35.4161	416	35.4161	596	35.4161	548	35.4161	651	35.4161	472	35.4161	889	35.4161	542	35.4161	792	35.4161	721
35.4358	384	35.4358	534	35.4358	500	35.4358	705	35.4358	536	35.4358	775	35.4358	472	35.4358	719	35.4358	696
35.4554	380	35.4554	587	35.4554	549	35.4554	628	35.4554	521	35.4554	759	35.4554	543	35.4554	776	35.4554	662
35.4751	370	35.4751	605	35.4751	533	35.4751	699	35.4751	526	35.4751	824	35.4751	527	35.4751	763	35.4751	747
35.4947	409	35.4947	591	35.4947	530	35.4947	726	35.4947	538	35.4947	794	35.4947	511	35.4947	735	35.4947	695
35.5144	394	35.5144	609	35.5144	476	35.5144	693	35.5144	536	35.5144	771	35.5144	533	35.5144	734	35.5144	654
35.5341	345	35.5341	577	35.5341	542	35.5341	699	35.5341	518	35.5341	775	35.5341	512	35.5341	735	35.5341	710
35.5537	356	35.5537	620	35.5537	569	35.5537	691	35.5537	526	35.5537	811	35.5537	530	35.5537	735	35.5537	666
35.5734	397	35.5734	592	35.5734	555	35.5734	692	35.5734	522	35.5734	774	35.5734	542	35.5734	709	35.5734	650
35.593	361	35.593	571	35.593	558	35.593	716	35.593	512	35.593	802	35.593	541	35.593	762	35.593	684
35.6127	385	35.6127	590	35.6127	525	35.6127	696	35.6127	554	35.6127	785	35.6127	524	35.6127	722	35.6127	679
35.6323	385	35.6323	601	35.6323	513	35.6323	640	35.6323	529	35.6323	805	35.6323	527	35.6323	709	35.6323	686
35.652	379	35.652	577	35.652	500	35.652	715	35.652	573	35.652	785	35.652	500	35.652	739	35.652	648
35.6717	385	35.6717	579	35.6717	520	35.6717	680	35.6717	522	35.6717	843	35.6717	561	35.6717	740	35.6717	633
35.6913	332	35.6913	571	35.6913	532	35.6913	690	35.6913	515	35.6913	816	35.6913	514	35.6913	740	35.6913	664
35.711	383	35.711	591	35.711	510	35.711	685	35.711	576	35.711	791	35.711	545	35.711	720	35.711	661
35.7306	372	35.7306	580	35.7306	518	35.7306	724	35.7306	525	35.7306	794	35.7306	508	35.7306	689	35.7306	618
35.7503	341	35.7503	585	35.7503	586	35.7503	657	35.7503	503	35.7503	814	35.7503	520	35.7503	743	35.7503	647
35.7699	383	35.7699	582	35.7699	517	35.7699	682	35.7699	581	35.7699	793	35.7699	501	35.7699	670	35.7699	613
35.7896	361	35.7896	597	35.7896	514	35.7896	667	35.7896	521	35.7896	796	35.7896	539	35.7896	644	35.7896	633
35.8092	393	35.8092	593	35.8092	504	35.8092	685	35.8092	515	35.8092	816	35.8092	590	35.8092	739	35.8092	655
35.8289	358	35.8289	604	35.8289	534	35.8289	698	35.8289	517	35.8289	798	35.8289	501	35.8289	714	35.8289	681
35.8486	340	35.8486	588	35.8486	518	35.8486	686	35.8486	510	35.8486	797	35.8486	544	35.8486	723	35.8486	666
35.8682	374	35.8682	625	35.8682	527	35.8682	709	35.8682	573	35.8682	854	35.8682	511	35.8682	774	35.8682	657
35.8879	363	35.8879	607	35.8879	512	35.8879	681	35.8879	564	35.8879	770	35.8879	589	35.8879	648	35.8879	664
35.9075	332	35.9075	608	35.9075	497	35.9075	676	35.9075	543	35.9075	779	35.9075	553	35.9075	703	35.9075	678
35.9272	390	35.9272	611	35.9272	518	35.9272	697	35.9272	526	35.9272	774	35.9272	499	35.9272	719	35.9272	640
35.9468	394	35.9468	559	35.9468	532	35.9468	709	35.9468	482	35.9468	830	35.9468	548	35.9468	748	35.9468	648
35.9665	387	35.9665	570	35.9665	511	35.9665	682	35.9665	505	35.9665	786	35.9665	517	35.9665	722	35.9665	621
35.9862	396	35.9862	584	35.9862	518	35.9862	655	35.9862	516	35.9862	840	35.9862	538	35.9862	659	35.9862	626
36.0058	344	36.0058	613	36.0058	549	36.0058	670	36.0058	517	36.0058	837	36.0058	560	36.0058	709	36.0058	630
36.0255	365	36.0255	644	36.0255	543	36.0255	678	36.0255	539	36.0255	866	36.0255	539	36.0255	730	36.0255	626
36.0451	389	36.0451	566	36.0451	507	36.0451	731	36.0451	527	36.0451	781	36.0451	543	36.0451	741	36.0451	649
36.0648	374	36.0648	594	36.0648	539	36.0648	690	36.0648	504	36.0648	817	36.0648	543	36.0648	751	36.0648	641
36.0844	405	36.0844	607	36.0844	509	36.0844	676	36.0844	518	36.0844	803	36.0844	518	36.0844	718	36.0844	690
36.1041	368	36.1041	573	36.1041	555	36.1041	697	36.1041	535	36.1041	762	36.1041	523	36.1041	698	36.1041	667
36.1238	350	36.1238	586	36.1238	542	36.1238	689	36.1238	564	36.1238	770	36.1238	562	36.1238	711	36.1238	709
36.1434	359	36.1434	554	36.1434	500	36.1434	690	36.1434	541	36.1434	811	36.1434	541	36.1434	716	36.1434	656
36.1631	384	36.1631	614	36.1631	511	36.1631	653	36.1631	510	36.1631	799	36.1631	532	36.1631	683	36.1631	638
36.1827	380	36.1827	605	36.1827	512	36.1827	757	36.1827	528	36.1827	770	36.1827	545	36.1827	723	36.1827	649
36.2024	386	36.2024	575	36.2024	512	36.2024	649	36.2024	550	36.2024	751	36.2024	539	36.2024	698	36.2024	658
36.222	368	36.222	560	36.222	534	36.222	645	36.222	532	36.222	811	36.222	542	36.222	725	36.222	631
36.2417	356	36.2417	615	36.2417	501	36.2417	701	36.2417	544	36.2417	803	36.2417	565	36.2417	718	36.2417	603
36.2614	381	36.2614	606	36.2614	524	36.2614	709	36.2614	524	36.2614	816	36.2614	541	36.2614	704	36.2614	646
36.281	373	36.281	559	36.281	530	36.281	680	36.281	526	36.281	720	36.281	546	36.281	732	36.281	625
36.3007	366	36.3007	588	36.3007	540	36.3007	694	36.3007	552	36.3007	780	36.3007	549	36.3007	739	36.3007	655
36.3203	394	36.3203	596	36.3203	515	36.3203	660	36.3203	534	36.3203	793	36.3203	520	36.3203	716	36.3203	627
36.34	407	36.34	621	36.34	529	36.34	690	36.34	541	36.34	729	36.34	509	36.34	730	36.34	663
36.3596	358	36.3596	584	36.3596	516	36.3596	746	36.3596	495	36.3596	800	36.3596	559	36.3596	749	36.3596	661
36.3793	355	36.3793	587	36.3793	545	36.3793	690	36.3793	535	36.3793	779	36.3793	535	36.3793	731	36.3793	654
36.3989	410	36.3989	647	36.3989	507	36.3989	692	36.3989	519	36.3989	732	36.3989	520	36.3989	756	36.3989	598
36.4186	382	36.4186	595	36.4186	497	36.4186	658	36.4186	486	36.4186	747	36.4186	538	36.4186	758	36.4186	666
36.4383	384	36.4383	587	36.4383	517	36.4383	663	36.4383	511	36.4383	822	36.4383	538	36.4383	690	36.4383	625
36.4579	393	36.4579	583	36.4579	509	36.4579	683	36.4579	493	36.4579	758	36.4579	545	36.4579	751	36.4579	629
36.4776	383	36.4776	609	36.4776	505	36.4776	684	36.4776	545	36.4776	747	36.4776	483	36.4776	671	36.4776	655
36.4972	391	36.4972	604	36.4972	515	36.4972	643	36.4972	529	36.4972	803	36.4972	554	36.4972	720	36.4972	617
36.5169	385	36.5169	611	36.5169	542	36.5169	652	36.5169	539	36.5169	737	36.5169	533	36.5169	738	36.5169	644
36.5365	385	36.5365	579	36.5365	523	36.5365	669	36.5365	509	36.5365	782	36.5365	512	36.5365	685	36.5365	638
36.5562	349	36.5562	567	36.5562	524	36.5562	707	36.5562	552	36.5562	820	36.5562	558	36.5562	714	36.5562	620
36.5759	371	36.5759	578	36.5759	483	36.5759	700	36.5759	502	36.5759	795	36.5759	547	36.5759	694	36.5759	628
36.5955	361	36.5955	564	36.5955	545	36.5955	667	36.5955	470	36.5955	804	36.5955	558	36.5955	712	36.5955	623
36.6152	381	36.6152	568	36.6152	504	36.6152	699	36.6152	492	36.6152	826	36.6152	533	36.6152	692	36.6152	636
36.6348	356	36.6348	612	36.6348	500	36.6348	618	36.6348	523	36.6348	824	36.6348	535	36.6348	768	36.6348	623
36.6545	339	36.6545	612	36.6545	552	36.6545	697	36.6545	499	36.6545	789	36.6545	528	36.6545	657	36.6545	641
36.6741	362	36.6741	596	36.6741	554	36.6741	662	36.6741	534	36.6741	781	36.6741	525	36.6741	755	36.6741	631
36.6938	383	36.6938	605	36.6938	525	36.6938	681	36.6938	542	36.6938	783	36.6938	523	36.6938	658	36.6938	661
36.7135	362	36.7135	584	36.7135	503	36.7135	677	36.7135	529	36.7135	798	36.7135	540	36.7135	730	36.7135	636
36.7331	392	36.7331	599	36.7331	522	36.7331	702	36.7331	477	36.7331	822	36.7331	502	36.7331	691	36.7331	613
36.7528	355	36.7528	587	36.7528	519	36.7528	693	36.7528	484	36.7528	817	36.7528	473	36.7528	685	36.7528	609
36.7724	389	36.7724	631	36.7724	504	36.7724	697	36.7724	514	36.7724	793	36.7724	535	36.7724	760	36.7724	618
36.7921	378	36.7921	601	36.7921	550	36.7921	689	36.7921	502	36.7921	787	36.7921	552	36.7921	709	36.7921	660
36.8117	361	36.8117	583	36.8117	539	36.8117	708	36.8117	498	36.8117	737	36.8117	569	36.8117	714	36.8117	635
36.8314	350	36.8314	556	36.8314	542	36.8314	682	36.8314	493	36.8314	779	36.8314	512	36.8314	759	36.8314	662
36.8511	364	36.8511	605	36.8511	506	36.8511	633	36.8511	550	36.8511	774	36.8511	481	36.8511	689	36.8511	655
36.8707	405	36.8707	585	36.8707	499	36.8707	658	36.8707	496	36.8707	753	36.8707	535	36.8707	680	36.8707	629
36.8904	360	36.8904	598	36.8904	519	36.8904	699	36.8904	526	36.8904	800	36.8904	493	36.8904	658	36.8904	638
36.91	368	36.91	583	36.91	559	36.91	658	36.91	545	36.91	807	36.91	547	36.91	714	36.91	631
36.9297	343	36.9297	579	36.9297	530	36.9297	653	36.9297	501	36.9297	755	36.9297	515	36.9297	710	36.9297	630
36.9493	390	36.9493	577	36.9493	514	36.9493	671	36.9493	475	36.9493	779	36.9493	500	36.9493	660	36.9493	624
36.969	383	36.969	609	36.969	529	36.969	710	36.969	497	36.969	791	36.969	500	36.969	683	36.969	629
36.9886	434	36.9886	601	36.9886	533	36.9886	643	36.9886	497	36.9886	802	36.9886	478	36.9886	634	36.9886	630
37.0083	391	37.0083	609	37.0083	489	37.0083	675	37.0083	515	37.0083	819	37.0083	539	37.0083	650	37.0083	626
37.028	380	37.028	581	37.028	510	37.028	682	37.028	538	37.028	740	37.028	495	37.028	694	37.028	626
37.0476	365	37.0476	599	37.0476	500	37.0476	668	37.0476	490	37.0476	818	37.0476	487	37.0476	732	37.0476	601
37.0673	324	37.0673	613	37.0673	532	37.0673	620	37.0673	489	37.0673	760	37.0673	506	37.0673	683	37.0673	626
37.0869	386	37.0869	638	37.0869	546	37.0869	695	37.0869	496	37.0869	807	37.0869	548	37.0869	730	37.0869	642
37.1066	382	37.1066	622	37.1066	481	37.1066	668	37.1066	484	37.1066	818	37.1066	502	37.1066	688	37.1066	614
37.1262	385	37.1262	578	37.1262	556	37.1262	672	37.1262	559	37.1262	804	37.1262	489	37.1262	725	37.1262	600
37.1459	400	37.1459	579	37.1459	476	37.1459	649	37.1459	511	37.1459	749	37.1459	552	37.1459	686	37.1459	599
37.1656	368	37.1656	619	37.1656	495	37.1656	672	37.1656	475	37.1656	771	37.1656	488	37.1656	721	37.1656	629
37.1852	350	37.1852	609	37.1852	553	37.1852	673	37.1852	520	37.1852	787	37.1852	500	37.1852	725	37.1852	636
37.2049	378	37.2049	581	37.2049	511	37.2049	695	37.2049	502	37.2049	839	37.2049	463	37.2049	727	37.2049	575
37.2245	397	37.2245	612	37.2245	580	37.2245	724	37.2245	563	37.2245	792	37.2245	505	37.2245	683	37.2245	586
37.2442	363	37.2442	626	37.2442	527	37.2442	730	37.2442	495	37.2442	769	37.2442	520	37.2442	721	37.2442	637
37.2638	403	37.2638	590	37.2638	529	37.2638	726	37.2638	506	37.2638	798	37.2638	484	37.2638	707	37.2638	627
37.2835	377	37.2835	564	37.2835	507	37.2835	623	37.2835	503	37.2835	795	37.2835	524	37.2835	732	37.2835	641
37.3032	366	37.3032	571	37.3032	539	37.3032	681	37.3032	454	37.3032	826	37.3032	497	37.3032	688	37.3032	611
37.3228	390	37.3228	630	37.3228	505	37.3228	661	37.3228	523	37.3228	829	37.3228	512	37.3228	672	37.3228	634
37.3425	401	37.3425	579	37.3425	520	37.3425	689	37.3425	525	37.3425	825	37.3425	494	37.3425	666	37.3425	617
37.3621	365	37.3621	580	37.3621	530	37.3621	684	37.3621	522	37.3621	767	37.3621	516	37.3621	684	37.3621	625
37.3818	393	37.3818	557	37.3818	511	37.3818	672	37.3818	540	37.3818	762	37.3818	518	37.3818	714	37.3818	591
37.4014	399	37.4014	613	37.4014	534	37.4014	644	37.4014	511	37.4014	841	37.4014	520	37.4014	649	37.4014	614
37.4211	364	37.4211	574	37.4211	531	37.4211	666	37.4211	475	37.4211	755	37.4211	514	37.4211	659	37.4211	590
37.4408	384	37.4408	596	37.4408	513	37.4408	698	37.4408	551	37.4408	767	37.4408	516	37.4408	669	37.4408	680
37.4604	381	37.4604	617	37.4604	544	37.4604	667	37.4604	530	37.4604	760	37.4604	536	37.4604	652	37.4604	553
37.4801	390	37.4801	606	37.4801	534	37.4801	693	37.4801	498	37.4801	790	37.4801	489	37.4801	680	37.4801	617
37.4997	383	37.4997	602	37.4997	508	37.4997	663	37.4997	461	37.4997	803	37.4997	519	37.4997	660	37.4997	597
37.5194	408	37.5194	583	37.5194	517	37.5194	695	37.5194	473	37.5194	751	37.5194	509	37.5194	690	37.5194	579
37.539	387	37.539	564	37.539	531	37.539	678	37.539	492	37.539	764	37.539	514	37.539	653	37.539	545
37.5587	378	37.5587	609	37.5587	517	37.5587	635	37.5587	483	37.5587	752	37.5587	520	37.5587	678	37.5587	626
37.5784	353	37.5784	587	37.5784	515	37.5784	636	37.5784	499	37.5784	803	37.5784	495	37.5784	705	37.5784	607
37.598	387	37.598	600	37.598	527	37.598	669	37.598	499	37.598	787	37.598	522	37.598	677	37.598	601
37.6177	380	37.6177	613	37.6177	517	37.6177	629	37.6177	529	37.6177	790	37.6177	508	37.6177	670	37.6177	559
37.6373	334	37.6373	580	37.6373	501	37.6373	630	37.6373	519	37.6373	764	37.6373	507	37.6373	692	37.6373	567
37.657	402	37.657	598	37.657	581	37.657	686	37.657	541	37.657	760	37.657	558	37.657	715	37.657	630
37.6766	390	37.6766	570	37.6766	519	37.6766	631	37.6766	501	37.6766	812	37.6766	547	37.6766	672	37.6766	567
37.6963	385	37.6963	576	37.6963	523	37.6963	651	37.6963	480	37.6963	811	37.6963	542	37.6963	656	37.6963	563
37.7159	387	37.7159	584	37.7159	562	37.7159	693	37.7159	510	37.7159	764	37.7159	496	37.7159	698	37.7159	570
37.7356	362	37.7356	603	37.7356	554	37.7356	660	37.7356	486	37.7356	753	37.7356	517	37.7356	730	37.7356	634
37.7553	337	37.7553	623	37.7553	547	37.7553	608	37.7553	503	37.7553	767	37.7553	525	37.7553	634	37.7553	582
37.7749	387	37.7749	605	37.7749	556	37.7749	670	37.7749	521	37.7749	784	37.7749	505	37.7749	671	37.7749	577
37.7946	361	37.7946	545	37.7946	514	37.7946	636	37.7946	499	37.7946	755	37.7946	494	37.7946	704	37.7946	573
37.8142	394	37.8142	588	37.8142	504	37.8142	670	37.8142	499	37.8142	758	37.8142	538	37.8142	639	37.8142	605
37.8339	370	37.8339	628	37.8339	569	37.8339	692	37.8339	495	37.8339	789	37.8339	508	37.8339	622	37.8339	597
37.8535	358	37.8535	620	37.8535	473	37.8535	668	37.8535	505	37.8535	825	37.8535	530	37.8535	658	37.8535	595
37.8732	387	37.8732	586	37.8732	530	37.8732	666	37.8732	496	37.8732	733	37.8732	495	37.8732	654	37.8732	579
37.8929	337	37.8929	628	37.8929	513	37.8929	666	37.8929	485	37.8929	744	37.8929	464	37.8929	667	37.8929	600
37.9125	395	37.9125	611	37.9125	519	37.9125	614	37.9125	528	37.9125	778	37.9125	487	37.9125	688	37.9125	620
37.9322	376	37.9322	611	37.9322	514	37.9322	699	37.9322	494	37.9322	783	37.9322	541	37.9322	663	37.9322	611
37.9518	409	37.9518	613	37.9518	524	37.9518	674	37.9518	498	37.9518	781	37.9518	506	37.9518	711	37.9518	620
37.9715	403	37.9715	596	37.9715	493	37.9715	689	37.9715	505	37.9715	746	37.9715	496	37.9715	601	37.9715	607
37.9911	414	37.9911	598	37.9911	484	37.9911	702	37.9911	511	37.9911	698	37.9911	507	37.9911	640	37.9911	627
38.0108	382	38.0108	621	38.0108	483	38.0108	692	38.0108	532	38.0108	706	38.0108	491	38.0108	707	38.0108	607
38.0305	367	38.0305	519	38.0305	528	38.0305	656	38.0305	502	38.0305	776	38.0305	514	38.0305	666	38.0305	603
38.0501	385	38.0501	546	38.0501	520	38.0501	683	38.0501	525	38.0501	746	38.0501	526	38.0501	638	38.0501	588
38.0698	381	38.0698	602	38.0698	505	38.0698	660	38.0698	511	38.0698	797	38.0698	526	38.0698	641	38.0698	637
38.0894	391	38.0894	575	38.0894	541	38.0894	682	38.0894	530	38.0894	757	38.0894	521	38.0894	665	38.0894	597
38.1091	375	38.1091	589	38.1091	512	38.1091	691	38.1091	504	38.1091	691	38.1091	469	38.1091	661	38.1091	591
38.1287	390	38.1287	557	38.1287	513	38.1287	639	38.1287	493	38.1287	694	38.1287	504	38.1287	647	38.1287	584
38.1484	354	38.1484	583	38.1484	472	38.1484	661	38.1484	516	38.1484	821	38.1484	494	38.1484	674	38.1484	605
38.1681	344	38.1681	625	38.1681	497	38.1681	677	38.1681	516	38.1681	779	38.1681	522	38.1681	639	38.1681	554
38.1877	393	38.1877	647	38.1877	516	38.1877	716	38.1877	526	38.1877	735	38.1877	551	38.1877	666	38.1877	599
38.2074	370	38.2074	602	38.2074	534	38.2074	660	38.2074	524	38.2074	761	38.2074	473	38.2074	711	38.2074	600
38.227	406	38.227	589	38.227	504	38.227	683	38.227	504	38.227	721	38.227	486	38.227	650	38.227	553
38.2467	385	38.2467	605	38.2467	513	38.2467	618	38.2467	513	38.2467	758	38.2467	481	38.2467	643	38.2467	581
38.2663	358	38.2663	608	38.2663	508	38.2663	695	38.2663	494	38.2663	750	38.2663	503	38.2663	651	38.2663	607
38.286	384	38.286	597	38.286	501	38.286	669	38.286	523	38.286	748	38.286	499	38.286	682	38.286	603
38.3056	373	38.3056	599	38.3056	545	38.3056	673	38.3056	520	38.3056	731	38.3056	470	38.3056	655	38.3056	586
38.3253	394	38.3253	594	38.3253	535	38.3253	688	38.3253	460	38.3253	710	38.3253	524	38.3253	648	38.3253	584
38.345	344	38.345	589	38.345	535	38.345	664	38.345	485	38.345	751	38.345	534	38.345	708	38.345	674
38.3646	357	38.3646	591	38.3646	543	38.3646	708	38.3646	487	38.3646	758	38.3646	497	38.3646	646	38.3646	619
38.3843	363	38.3843	572	38.3843	544	38.3843	680	38.3843	496	38.3843	734	38.3843	531	38.3843	637	38.3843	563
38.4039	373	38.4039	565	38.4039	491	38.4039	699	38.4039	502	38.4039	787	38.4039	547	38.4039	588	38.4039	623
38.4236	365	38.4236	621	38.4236	522	38.4236	673	38.4236	494	38.4236	748	38.4236	543	38.4236	665	38.4236	571
38.4432	372	38.4432	595	38.4432	541	38.4432	652	38.4432	526	38.4432	739	38.4432	507	38.4432	664	38.4432	617
38.4629	369	38.4629	621	38.4629	523	38.4629	628	38.4629	537	38.4629	736	38.4629	492	38.4629	671	38.4629	614
38.4826	408	38.4826	606	38.4826	521	38.4826	713	38.4826	524	38.4826	764	38.4826	522	38.4826	609	38.4826	561
38.5022	370	38.5022	594	38.5022	528	38.5022	660	38.5022	446	38.5022	705	38.5022	498	38.5022	672	38.5022	601
38.5219	355	38.5219	621	38.5219	531	38.5219	688	38.5219	541	38.5219	727	38.5219	498	38.5219	641	38.5219	570
38.5415	365	38.5415	589	38.5415	523	38.5415	674	38.5415	537	38.5415	738	38.5415	511	38.5415	664	38.5415	608
38.5612	365	38.5612	600	38.5612	524	38.5612	704	38.5612	526	38.5612	768	38.5612	490	38.5612	662	38.5612	637
38.5808	398	38.5808	555	38.5808	533	38.5808	662	38.5808	534	38.5808	811	38.5808	483	38.5808	695	38.5808	623
38.6005	404	38.6005	615	38.6005	496	38.6005	652	38.6005	535	38.6005	764	38.6005	514	38.6005	692	38.6005	594
38.6202	401	38.6202	636	38.6202	534	38.6202	717	38.6202	504	38.6202	746	38.6202	555	38.6202	666	38.6202	588
38.6398	365	38.6398	620	38.6398	522	38.6398	742	38.6398	485	38.6398	775	38.6398	494	38.6398	597	38.6398	634
38.6595	346	38.6595	573	38.6595	559	38.6595	668	38.6595	482	38.6595	776	38.6595	546	38.6595	649	38.6595	600
38.6791	395	38.6791	602	38.6791	535	38.6791	686	38.6791	499	38.6791	681	38.6791	493	38.6791	659	38.6791	578
38.6988	398	38.6988	629	38.6988	507	38.6988	678	38.6988	514	38.6988	761	38.6988	500	38.6988	621	38.6988	653
38.7184	413	38.7184	567	38.7184	521	38.7184	640	38.7184	494	38.7184	797	38.7184	497	38.7184	646	38.7184	582
38.7381	403	38.7381	631	38.7381	498	38.7381	708	38.7381	523	38.7381	736	38.7381	529	38.7381	663	38.7381	605
38.7578	358	38.7578	648	38.7578	514	38.7578	671	38.7578	488	38.7578	757	38.7578	529	38.7578	660	38.7578	601
38.7774	370	38.7774	632	38.7774	554	38.7774	676	38.7774	539	38.7774	740	38.7774	558	38.7774	668	38.7774	600
38.7971	354	38.7971	628	38.7971	562	38.7971	685	38.7971	516	38.7971	770	38.7971	510	38.7971	679	38.7971	573
38.8167	382	38.8167	550	38.8167	511	38.8167	721	38.8167	482	38.8167	771	38.8167	516	38.8167	678	38.8167	593
38.8364	390	38.8364	603	38.8364	549	38.8364	699	38.8364	511	38.8364	749	38.8364	457	38.8364	688	38.8364	579
38.856	372	38.856	635	38.856	526	38.856	659	38.856	531	38.856	760	38.856	498	38.856	651	38.856	592
38.8757	395	38.8757	609	38.8757	525	38.8757	645	38.8757	523	38.8757	761	38.8757	507	38.8757	695	38.8757	600
38.8953	382	38.8953	647	38.8953	538	38.8953	650	38.8953	518	38.8953	740	38.8953	501	38.8953	643	38.8953	606
38.915	359	38.915	629	38.915	585	38.915	666	38.915	510	38.915	736	38.915	492	38.915	653	38.915	600
38.9347	375	38.9347	635	38.9347	531	38.9347	689	38.9347	482	38.9347	754	38.9347	466	38.9347	697	38.9347	603
38.9543	402	38.9543	568	38.9543	515	38.9543	689	38.9543	509	38.9543	759	38.9543	491	38.9543	668	38.9543	600
38.974	397	38.974	571	38.974	544	38.974	656	38.974	521	38.974	700	38.974	506	38.974	639	38.974	569
38.9936	370	38.9936	620	38.9936	502	38.9936	710	38.9936	499	38.9936	742	38.9936	508	38.9936	643	38.9936	588
39.0133	394	39.0133	598	39.0133	489	39.0133	651	39.0133	552	39.0133	767	39.0133	505	39.0133	669	39.0133	618
39.0329	385	39.0329	606	39.0329	566	39.0329	658	39.0329	524	39.0329	731	39.0329	502	39.0329	727	39.0329	600
39.0526	396	39.0526	555	39.0526	559	39.0526	668	39.0526	522	39.0526	813	39.0526	504	39.0526	643	39.0526	630
39.0723	394	39.0723	658	39.0723	518	39.0723	673	39.0723	508	39.0723	736	39.0723	523	39.0723	693	39.0723	578
39.0919	400	39.0919	589	39.0919	522	39.0919	662	39.0919	523	39.0919	713	39.0919	515	39.0919	656	39.0919	612
39.1116	352	39.1116	570	39.1116	521	39.1116	677	39.1116	512	39.1116	769	39.1116	492	39.1116	688	39.1116	645
39.1312	359	39.1312	655	39.1312	541	39.1312	672	39.1312	504	39.1312	762	39.1312	544	39.1312	720	39.1312	625
39.1509	363	39.1509	624	39.1509	510	39.1509	686	39.1509	514	39.1509	723	39.1509	482	39.1509	675	39.1509	636
39.1705	399	39.1705	575	39.1705	517	39.1705	742	39.1705	574	39.1705	746	39.1705	491	39.1705	663	39.1705	568
39.1902	404	39.1902	626	39.1902	526	39.1902	709	39.1902	519	39.1902	765	39.1902	505	39.1902	666	39.1902	588
39.2099	388	39.2099	586	39.2099	514	39.2099	698	39.2099	528	39.2099	788	39.2099	470	39.2099	715	39.2099	572
39.2295	390	39.2295	575	39.2295	499	39.2295	709	39.2295	497	39.2295	779	39.2295	479	39.2295	681	39.2295	641
39.2492	368	39.2492	635	39.2492	537	39.2492	658	39.2492	514	39.2492	735	39.2492	508	39.2492	672	39.2492	610
39.2688	358	39.2688	581	39.2688	548	39.2688	681	39.2688	513	39.2688	710	39.2688	538	39.2688	665	39.2688	610
39.2885	401	39.2885	578	39.2885	521	39.2885	689	39.2885	543	39.2885	766	39.2885	540	39.2885	686	39.2885	608
39.3081	404	39.3081	621	39.3081	540	39.3081	635	39.3081	498	39.3081	758	39.3081	476	39.3081	666	39.3081	558
39.3278	332	39.3278	592	39.3278	489	39.3278	652	39.3278	544	39.3278	730	39.3278	493	39.3278	674	39.3278	625
39.3475	404	39.3475	601	39.3475	529	39.3475	614	39.3475	522	39.3475	738	39.3475	482	39.3475	683	39.3475	613
39.3671	384	39.3671	634	39.3671	530	39.3671	699	39.3671	521	39.3671	760	39.3671	491	39.3671	641	39.3671	608
39.3868	407	39.3868	588	39.3868	534	39.3868	661	39.3868	533	39.3868	764	39.3868	514	39.3868	663	39.3868	618
39.4064	407	39.4064	578	39.4064	514	39.4064	727	39.4064	506	39.4064	780	39.4064	504	39.4064	647	39.4064	575
39.4261	393	39.4261	560	39.4261	548	39.4261	703	39.4261	494	39.4261	756	39.4261	500	39.4261	680	39.4261	642
39.4457	383	39.4457	599	39.4457	571	39.4457	687	39.4457	509	39.4457	748	39.4457	509	39.4457	697	39.4457	631
39.4654	397	39.4654	578	39.4654	573	39.4654	668	39.4654	545	39.4654	800	39.4654	507	39.4654	665	39.4654	622
39.4851	371	39.4851	567	39.4851	493	39.4851	672	39.4851	509	39.4851	762	39.4851	480	39.4851	706	39.4851	583
39.5047	357	39.5047	573	39.5047	524	39.5047	622	39.5047	490	39.5047	789	39.5047	509	39.5047	690	39.5047	579
39.5244	383	39.5244	567	39.5244	534	39.5244	676	39.5244	516	39.5244	770	39.5244	524	39.5244	700	39.5244	572
39.544	374	39.544	589	39.544	549	39.544	626	39.544	529	39.544	750	39.544	490	39.544	639	39.544	606
39.5637	361	39.5637	605	39.5637	527	39.5637	750	39.5637	545	39.5637	776	39.5637	519	39.5637	661	39.5637	589
39.5833	383	39.5833	609	39.5833	539	39.5833	656	39.5833	559	39.5833	719	39.5833	463	39.5833	658	39.5833	658
39.603	373	39.603	631	39.603	578	39.603	711	39.603	534	39.603	783	39.603	523	39.603	639	39.603	580
39.6226	415	39.6226	614	39.6226	529	39.6226	672	39.6226	487	39.6226	772	39.6226	483	39.6226	687	39.6226	621
39.6423	362	39.6423	590	39.6423	559	39.6423	670	39.6423	508	39.6423	747	39.6423	510	39.6423	654	39.6423	566
39.662	405	39.662	585	39.662	549	39.662	699	39.662	536	39.662	768	39.662	531	39.662	659	39.662	585
39.6816	394	39.6816	583	39.6816	537	39.6816	727	39.6816	505	39.6816	735	39.6816	505	39.6816	648	39.6816	602
39.7013	372	39.7013	607	39.7013	489	39.7013	673	39.7013	540	39.7013	760	39.7013	535	39.7013	737	39.7013	623
39.7209	391	39.7209	609	39.7209	558	39.7209	717	39.7209	532	39.7209	730	39.7209	502	39.7209	666	39.7209	574
39.7406	344	39.7406	600	39.7406	500	39.7406	682	39.7406	506	39.7406	713	39.7406	523	39.7406	663	39.7406	629
39.7602	365	39.7602	574	39.7602	527	39.7602	688	39.7602	483	39.7602	742	39.7602	535	39.7602	647	39.7602	639
39.7799	421	39.7799	637	39.7799	567	39.7799	668	39.7799	566	39.7799	778	39.7799	531	39.7799	690	39.7799	658
39.7996	403	39.7996	607	39.7996	575	39.7996	672	39.7996	542	39.7996	757	39.7996	532	39.7996	698	39.7996	564
39.8192	382	39.8192	586	39.8192	536	39.8192	667	39.8192	525	39.8192	776	39.8192	494	39.8192	653	39.8192	597
39.8389	409	39.8389	593	39.8389	552	39.8389	721	39.8389	530	39.8389	765	39.8389	509	39.8389	683	39.8389	613
39.8585	408	39.8585	607	39.8585	503	39.8585	666	39.8585	519	39.8585	761	39.8585	518	39.8585	667	39.8585	635
39.8782	384	39.8782	580	39.8782	546	39.8782	719	39.8782	514	39.8782	773	39.8782	454	39.8782	665	39.8782	635
39.8978	372	39.8978	656	39.8978	505	39.8978	681	39.8978	540	39.8978	759	39.8978	550	39.8978	636	39.8978	574
39.9175	395	39.9175	630	39.9175	500	39.9175	688	39.9175	537	39.9175	731	39.9175	556	39.9175	660	39.9175	575
39.9372	341	39.9372	582	39.9372	501	39.9372	651	39.9372	513	39.9372	805	39.9372	516	39.9372	704	39.9372	548
39.9568	377	39.9568	596	39.9568	502	39.9568	681	39.9568	528	39.9568	755	39.9568	523	39.9568	636	39.9568	637
39.9765	396	39.9765	610	39.9765	536	39.9765	705	39.9765	542	39.9765	726	39.9765	491	39.9765	632	39.9765	635
39.9961	396	39.9961	630	39.9961	578	39.9961	666	39.9961	532	39.9961	770	39.9961	560	39.9961	728	39.9961	627
40.0158	367	40.0158	623	40.0158	532	40.0158	677	40.0158	514	40.0158	790	40.0158	530	40.0158	633	40.0158	623
40.0354	371	40.0354	556	40.0354	494	40.0354	736	40.0354	516	40.0354	769	40.0354	523	40.0354	667	40.0354	645
40.0551	371	40.0551	574	40.0551	563	40.0551	702	40.0551	530	40.0551	735	40.0551	491	40.0551	694	40.0551	563
40.0748	409	40.0748	616	40.0748	524	40.0748	706	40.0748	518	40.0748	819	40.0748	512	40.0748	645	40.0748	608
40.0944	391	40.0944	572	40.0944	531	40.0944	686	40.0944	501	40.0944	721	40.0944	483	40.0944	654	40.0944	641
40.1141	375	40.1141	604	40.1141	499	40.1141	682	40.1141	496	40.1141	765	40.1141	513	40.1141	681	40.1141	603
40.1337	387	40.1337	609	40.1337	522	40.1337	691	40.1337	483	40.1337	765	40.1337	548	40.1337	693	40.1337	606
40.1534	370	40.1534	606	40.1534	540	40.1534	708	40.1534	533	40.1534	755	40.1534	547	40.1534	675	40.1534	611
40.173	374	40.173	557	40.173	553	40.173	686	40.173	502	40.173	780	40.173	513	40.173	707	40.173	588
40.1927	368	40.1927	630	40.1927	493	40.1927	710	40.1927	515	40.1927	760	40.1927	528	40.1927	702	40.1927	612
40.2123	385	40.2123	593	40.2123	581	40.2123	713	40.2123	504	40.2123	742	40.2123	561	40.2123	693	40.2123	619
40.232	387	40.232	543	40.232	558	40.232	679	40.232	532	40.232	753	40.232	534	40.232	636	40.232	588
40.2517	406	40.2517	602	40.2517	553	40.2517	685	40.2517	516	40.2517	770	40.2517	505	40.2517	725	40.2517	589
40.2713	393	40.2713	662	40.2713	508	40.2713	718	40.2713	528	40.2713	747	40.2713	539	40.2713	648	40.2713	591
40.291	364	40.291	619	40.291	546	40.291	678	40.291	535	40.291	780	40.291	504	40.291	660	40.291	595
40.3106	361	40.3106	565	40.3106	530	40.3106	686	40.3106	552	40.3106	734	40.3106	512	40.3106	672	40.3106	584
40.3303	376	40.3303	593	40.3303	553	40.3303	696	40.3303	532	40.3303	727	40.3303	539	40.3303	625	40.3303	575
40.3499	404	40.3499	615	40.3499	494	40.3499	667	40.3499	518	40.3499	774	40.3499	497	40.3499	701	40.3499	677
40.3696	355	40.3696	597	40.3696	523	40.3696	666	40.3696	525	40.3696	760	40.3696	513	40.3696	701	40.3696	599
40.3893	387	40.3893	608	40.3893	544	40.3893	650	40.3893	534	40.3893	800	40.3893	521	40.3893	715	40.3893	597
40.4089	386	40.4089	617	40.4089	501	40.4089	671	40.4089	569	40.4089	712	40.4089	542	40.4089	707	40.4089	611
40.4286	378	40.4286	613	40.4286	535	40.4286	681	40.4286	585	40.4286	774	40.4286	491	40.4286	717	40.4286	633
40.4482	399	40.4482	611	40.4482	550	40.4482	698	40.4482	534	40.4482	751	40.4482	492	40.4482	660	40.4482	610
40.4679	396	40.4679	612	40.4679	510	40.4679	665	40.4679	527	40.4679	704	40.4679	518	40.4679	699	40.4679	643
40.4875	391	40.4875	599	40.4875	548	40.4875	696	40.4875	525	40.4875	771	40.4875	526	40.4875	664	40.4875	598
40.5072	430	40.5072	596	40.5072	492	40.5072	617	40.5072	506	40.5072	764	40.5072	545	40.5072	699	40.5072	582
40.5269	400	40.5269	574	40.5269	527	40.5269	702	40.5269	502	40.5269	787	40.5269	518	40.5269	693	40.5269	635
40.5465	351	40.5465	611	40.5465	476	40.5465	670	40.5465	555	40.5465	791	40.5465	518	40.5465	689	40.5465	563
40.5662	397	40.5662	566	40.5662	521	40.5662	683	40.5662	537	40.5662	744	40.5662	529	40.5662	697	40.5662	558
40.5858	373	40.5858	592	40.5858	528	40.5858	651	40.5858	524	40.5858	777	40.5858	503	40.5858	704	40.5858	602
40.6055	387	40.6055	605	40.6055	530	40.6055	748	40.6055	487	40.6055	725	40.6055	479	40.6055	658	40.6055	621
40.6251	381	40.6251	571	40.6251	520	40.6251	664	40.6251	522	40.6251	718	40.6251	557	40.6251	692	40.6251	652
40.6448	404	40.6448	633	40.6448	545	40.6448	705	40.6448	519	40.6448	782	40.6448	528	40.6448	679	40.6448	578
40.6645	363	40.6645	619	40.6645	561	40.6645	687	40.6645	513	40.6645	773	40.6645	516	40.6645	670	40.6645	631
40.6841	404	40.6841	606	40.6841	534	40.6841	731	40.6841	482	40.6841	729	40.6841	545	40.6841	666	40.6841	591
40.7038	372	40.7038	567	40.7038	511	40.7038	708	40.7038	483	40.7038	740	40.7038	520	40.7038	701	40.7038	592
40.7234	407	40.7234	573	40.7234	512	40.7234	672	40.7234	539	40.7234	798	40.7234	527	40.7234	709	40.7234	637
40.7431	387	40.7431	579	40.7431	515	40.7431	666	40.7431	503	40.7431	731	40.7431	564	40.7431	717	40.7431	607
40.7627	422	40.7627	602	40.7627	507	40.7627	655	40.7627	529	40.7627	775	40.7627	544	40.7627	689	40.7627	608
40.7824	362	40.7824	577	40.7824	538	40.7824	691	40.7824	531	40.7824	763	40.7824	528	40.7824	689	40.7824	581
40.802	377	40.802	568	40.802	516	40.802	680	40.802	514	40.802	820	40.802	532	40.802	655	40.802	639
40.8217	411	40.8217	597	40.8217	505	40.8217	690	40.8217	542	40.8217	753	40.8217	533	40.8217	672	40.8217	605
40.8414	386	40.8414	569	40.8414	512	40.8414	686	40.8414	465	40.8414	701	40.8414	535	40.8414	698	40.8414	634
40.861	391	40.861	630	40.861	519	40.861	654	40.861	551	40.861	777	40.861	486	40.861	668	40.861	572
40.8807	373	40.8807	579	40.8807	505	40.8807	674	40.8807	501	40.8807	770	40.8807	522	40.8807	683	40.8807	612
40.9003	398	40.9003	624	40.9003	584	40.9003	700	40.9003	477	40.9003	794	40.9003	537	40.9003	739	40.9003	640
40.92	420	40.92	621	40.92	480	40.92	666	40.92	518	40.92	752	40.92	539	40.92	767	40.92	629
40.9396	393	40.9396	613	40.9396	551	40.9396	680	40.9396	518	40.9396	726	40.9396	557	40.9396	657	40.9396	660
40.9593	391	40.9593	610	40.9593	527	40.9593	695	40.9593	518	40.9593	803	40.9593	508	40.9593	679	40.9593	655
40.979	355	40.979	604	40.979	547	40.979	659	40.979	488	40.979	765	40.979	540	40.979	717	40.979	659
40.9986	387	40.9986	606	40.9986	523	40.9986	650	40.9986	548	40.9986	752	40.9986	516	40.9986	681	40.9986	566
41.0183	400	41.0183	600	41.0183	524	41.0183	725	41.0183	499	41.0183	769	41.0183	520	41.0183	745	41.0183	589
41.0379	382	41.0379	588	41.0379	557	41.0379	691	41.0379	505	41.0379	781	41.0379	514	41.0379	642	41.0379	616
41.0576	397	41.0576	575	41.0576	540	41.0576	727	41.0576	534	41.0576	750	41.0576	516	41.0576	690	41.0576	626
41.0772	410	41.0772	587	41.0772	554	41.0772	710	41.0772	501	41.0772	768	41.0772	540	41.0772	687	41.0772	622
41.0969	382	41.0969	625	41.0969	578	41.0969	664	41.0969	559	41.0969	789	41.0969	557	41.0969	711	41.0969	620
41.1166	371	41.1166	610	41.1166	569	41.1166	733	41.1166	513	41.1166	841	41.1166	540	41.1166	701	41.1166	596
41.1362	391	41.1362	623	41.1362	509	41.1362	685	41.1362	510	41.1362	781	41.1362	496	41.1362	671	41.1362	572
41.1559	415	41.1559	635	41.1559	538	41.1559	658	41.1559	544	41.1559	807	41.1559	501	41.1559	711	41.1559	612
41.1755	406	41.1755	586	41.1755	563	41.1755	725	41.1755	553	41.1755	749	41.1755	538	41.1755	723	41.1755	611
41.1952	372	41.1952	635	41.1952	529	41.1952	692	41.1952	535	41.1952	784	41.1952	532	41.1952	669	41.1952	627
41.2148	431	41.2148	565	41.2148	576	41.2148	699	41.2148	550	41.2148	771	41.2148	519	41.2148	723	41.2148	610
41.2345	381	41.2345	565	41.2345	515	41.2345	706	41.2345	554	41.2345	812	41.2345	502	41.2345	691	41.2345	622
41.2542	396	41.2542	634	41.2542	563	41.2542	710	41.2542	521	41.2542	772	41.2542	547	41.2542	684	41.2542	623
41.2738	410	41.2738	600	41.2738	555	41.2738	670	41.2738	532	41.2738	809	41.2738	551	41.2738	723	41.2738	646
41.2935	417	41.2935	608	41.2935	554	41.2935	641	41.2935	521	41.2935	748	41.2935	508	41.2935	657	41.2935	627
41.3131	391	41.3131	576	41.3131	557	41.3131	694	41.3131	507	41.3131	812	41.3131	513	41.3131	718	41.3131	609
41.3328	410	41.3328	622	41.3328	520	41.3328	676	41.3328	519	41.3328	771	41.3328	505	41.3328	673	41.3328	631
41.3524	410	41.3524	635	41.3524	529	41.3524	686	41.3524	524	41.3524	755	41.3524	481	41.3524	666	41.3524	603
41.3721	388	41.3721	620	41.3721	532	41.3721	709	41.3721	568	41.3721	768	41.3721	523	41.3721	692	41.3721	589
41.3917	402	41.3917	619	41.3917	535	41.3917	675	41.3917	533	41.3917	798	41.3917	533	41.3917	693	41.3917	611
41.4114	390	41.4114	579	41.4114	543	41.4114	675	41.4114	577	41.4114	745	41.4114	497	41.4114	685	41.4114	625
41.4311	396	41.4311	620	41.4311	501	41.4311	681	41.4311	532	41.4311	779	41.4311	532	41.4311	668	41.4311	609
41.4507	399	41.4507	602	41.4507	543	41.4507	694	41.4507	482	41.4507	779	41.4507	498	41.4507	700	41.4507	629
41.4704	410	41.4704	684	41.4704	565	41.4704	661	41.4704	592	41.4704	773	41.4704	531	41.4704	667	41.4704	566
41.49	413	41.49	633	41.49	571	41.49	714	41.49	574	41.49	796	41.49	530	41.49	696	41.49	648
41.5097	383	41.5097	641	41.5097	499	41.5097	689	41.5097	510	41.5097	790	41.5097	542	41.5097	701	41.5097	647
41.5293	386	41.5293	601	41.5293	542	41.5293	722	41.5293	564	41.5293	797	41.5293	585	41.5293	713	41.5293	624
41.549	360	41.549	646	41.549	536	41.549	721	41.549	509	41.549	760	41.549	530	41.549	647	41.549	612
41.5687	389	41.5687	635	41.5687	553	41.5687	655	41.5687	542	41.5687	786	41.5687	537	41.5687	694	41.5687	581
41.5883	411	41.5883	595	41.5883	523	41.5883	695	41.5883	551	41.5883	813	41.5883	554	41.5883	683	41.5883	593
41.608	410	41.608	615	41.608	523	41.608	698	41.608	516	41.608	741	41.608	535	41.608	690	41.608	635
41.6276	361	41.6276	628	41.6276	554	41.6276	659	41.6276	520	41.6276	783	41.6276	544	41.6276	716	41.6276	565
41.6473	389	41.6473	599	41.6473	527	41.6473	723	41.6473	527	41.6473	774	41.6473	554	41.6473	656	41.6473	607
41.6669	422	41.6669	621	41.6669	573	41.6669	658	41.6669	504	41.6669	768	41.6669	490	41.6669	706	41.6669	632
41.6866	398	41.6866	601	41.6866	518	41.6866	669	41.6866	557	41.6866	840	41.6866	530	41.6866	634	41.6866	593
41.7063	377	41.7063	655	41.7063	534	41.7063	740	41.7063	556	41.7063	759	41.7063	565	41.7063	656	41.7063	668
41.7259	398	41.7259	594	41.7259	531	41.7259	668	41.7259	540	41.7259	749	41.7259	547	41.7259	714	41.7259	589
41.7456	367	41.7456	635	41.7456	540	41.7456	692	41.7456	513	41.7456	770	41.7456	530	41.7456	708	41.7456	577
41.7652	359	41.7652	574	41.7652	585	41.7652	656	41.7652	494	41.7652	824	41.7652	571	41.7652	709	41.7652	611
41.7849	415	41.7849	607	41.7849	536	41.7849	666	41.7849	536	41.7849	819	41.7849	538	41.7849	695	41.7849	618
41.8045	398	41.8045	613	41.8045	556	41.8045	661	41.8045	578	41.8045	804	41.8045	512	41.8045	689	41.8045	637
41.8242	382	41.8242	639	41.8242	550	41.8242	707	41.8242	574	41.8242	788	41.8242	485	41.8242	688	41.8242	576
41.8439	418	41.8439	627	41.8439	551	41.8439	647	41.8439	557	41.8439	761	41.8439	507	41.8439	709	41.8439	636
41.8635	426	41.8635	625	41.8635	604	41.8635	664	41.8635	519	41.8635	822	41.8635	514	41.8635	685	41.8635	611
41.8832	436	41.8832	644	41.8832	523	41.8832	697	41.8832	526	41.8832	816	41.8832	551	41.8832	678	41.8832	615
41.9028	437	41.9028	570	41.9028	567	41.9028	677	41.9028	556	41.9028	801	41.9028	536	41.9028	652	41.9028	664
41.9225	362	41.9225	663	41.9225	535	41.9225	697	41.9225	553	41.9225	787	41.9225	535	41.9225	683	41.9225	610
41.9421	430	41.9421	637	41.9421	565	41.9421	680	41.9421	546	41.9421	776	41.9421	559	41.9421	699	41.9421	598
41.9618	408	41.9618	610	41.9618	548	41.9618	728	41.9618	565	41.9618	811	41.9618	508	41.9618	682	41.9618	569
41.9815	366	41.9815	660	41.9815	584	41.9815	699	41.9815	511	41.9815	787	41.9815	532	41.9815	684	41.9815	614
42.0011	374	42.0011	614	42.0011	538	42.0011	722	42.0011	556	42.0011	812	42.0011	570	42.0011	707	42.0011	638
42.0208	387	42.0208	648	42.0208	563	42.0208	696	42.0208	559	42.0208	771	42.0208	491	42.0208	686	42.0208	602
42.0404	384	42.0404	639	42.0404	511	42.0404	709	42.0404	535	42.0404	781	42.0404	601	42.0404	715	42.0404	628
42.0601	378	42.0601	620	42.0601	523	42.0601	705	42.0601	554	42.0601	819	42.0601	546	42.0601	684	42.0601	664
42.0797	408	42.0797	667	42.0797	574	42.0797	738	42.0797	578	42.0797	811	42.0797	556	42.0797	679	42.0797	622
42.0994	439	42.0994	647	42.0994	498	42.0994	705	42.0994	560	42.0994	775	42.0994	503	42.0994	720	42.0994	645
42.119	420	42.119	636	42.119	530	42.119	716	42.119	550	42.119	764	42.119	578	42.119	687	42.119	642
42.1387	396	42.1387	640	42.1387	598	42.1387	692	42.1387	562	42.1387	801	42.1387	585	42.1387	672	42.1387	629
42.1584	379	42.1584	612	42.1584	585	42.1584	757	42.1584	563	42.1584	788	42.1584	526	42.1584	690	42.1584	609
42.178	399	42.178	617	42.178	576	42.178	661	42.178	579	42.178	780	42.178	542	42.178	713	42.178	641
42.1977	453	42.1977	605	42.1977	567	42.1977	745	42.1977	564	42.1977	842	42.1977	518	42.1977	709	42.1977	645
42.2173	422	42.2173	626	42.2173	569	42.2173	701	42.2173	526	42.2173	796	42.2173	544	42.2173	734	42.2173	602
42.237	400	42.237	653	42.237	538	42.237	707	42.237	560	42.237	818	42.237	536	42.237	681	42.237	620
42.2566	399	42.2566	583	42.2566	606	42.2566	690	42.2566	524	42.2566	761	42.2566	528	42.2566	740	42.2566	647
42.2763	433	42.2763	636	42.2763	563	42.2763	725	42.2763	545	42.2763	828	42.2763	559	42.2763	710	42.2763	645
42.296	392	42.296	614	42.296	580	42.296	713	42.296	544	42.296	849	42.296	537	42.296	691	42.296	603
42.3156	411	42.3156	631	42.3156	520	42.3156	702	42.3156	573	42.3156	861	42.3156	578	42.3156	718	42.3156	648
42.3353	427	42.3353	639	42.3353	580	42.3353	698	42.3353	566	42.3353	802	42.3353	559	42.3353	627	42.3353	608
42.3549	378	42.3549	613	42.3549	546	42.3549	736	42.3549	542	42.3549	781	42.3549	509	42.3549	715	42.3549	617
42.3746	440	42.3746	644	42.3746	577	42.3746	704	42.3746	593	42.3746	809	42.3746	526	42.3746	711	42.3746	628
42.3942	429	42.3942	633	42.3942	536	42.3942	760	42.3942	564	42.3942	758	42.3942	545	42.3942	714	42.3942	639
42.4139	404	42.4139	684	42.4139	612	42.4139	683	42.4139	567	42.4139	851	42.4139	536	42.4139	693	42.4139	638
42.4336	415	42.4336	660	42.4336	593	42.4336	710	42.4336	634	42.4336	798	42.4336	555	42.4336	704	42.4336	667
42.4532	415	42.4532	640	42.4532	569	42.4532	676	42.4532	566	42.4532	845	42.4532	562	42.4532	705	42.4532	684
42.4729	427	42.4729	651	42.4729	551	42.4729	687	42.4729	541	42.4729	848	42.4729	611	42.4729	710	42.4729	562
42.4925	406	42.4925	612	42.4925	584	42.4925	725	42.4925	582	42.4925	820	42.4925	498	42.4925	655	42.4925	630
42.5122	406	42.5122	652	42.5122	579	42.5122	683	42.5122	561	42.5122	845	42.5122	517	42.5122	705	42.5122	617
42.5318	428	42.5318	658	42.5318	574	42.5318	695	42.5318	581	42.5318	834	42.5318	558	42.5318	689	42.5318	638
42.5515	369	42.5515	625	42.5515	556	42.5515	717	42.5515	578	42.5515	818	42.5515	558	42.5515	763	42.5515	635
42.5712	395	42.5712	629	42.5712	537	42.5712	704	42.5712	587	42.5712	847	42.5712	571	42.5712	686	42.5712	657
42.5908	409	42.5908	634	42.5908	577	42.5908	724	42.5908	591	42.5908	844	42.5908	573	42.5908	696	42.5908	606
42.6105	435	42.6105	627	42.6105	574	42.6105	734	42.6105	601	42.6105	883	42.6105	554	42.6105	713	42.6105	627
42.6301	418	42.6301	641	42.6301	530	42.6301	672	42.6301	542	42.6301	799	42.6301	550	42.6301	720	42.6301	618
42.6498	375	42.6498	629	42.6498	573	42.6498	670	42.6498	589	42.6498	819	42.6498	579	42.6498	702	42.6498	590
42.6694	423	42.6694	647	42.6694	582	42.6694	700	42.6694	577	42.6694	796	42.6694	581	42.6694	721	42.6694	623
42.6891	425	42.6891	652	42.6891	571	42.6891	674	42.6891	597	42.6891	827	42.6891	506	42.6891	653	42.6891	669
42.7087	408	42.7087	682	42.7087	553	42.7087	677	42.7087	587	42.7087	797	42.7087	522	42.7087	709	42.7087	635
42.7284	435	42.7284	574	42.7284	556	42.7284	755	42.7284	562	42.7284	872	42.7284	566	42.7284	701	42.7284	660
42.7481	437	42.7481	620	42.7481	622	42.7481	708	42.7481	587	42.7481	892	42.7481	529	42.7481	709	42.7481	701
42.7677	407	42.7677	661	42.7677	609	42.7677	730	42.7677	607	42.7677	846	42.7677	561	42.7677	761	42.7677	669
42.7874	422	42.7874	641	42.7874	579	42.7874	715	42.7874	558	42.7874	895	42.7874	516	42.7874	733	42.7874	665
42.807	403	42.807	633	42.807	567	42.807	762	42.807	567	42.807	827	42.807	591	42.807	729	42.807	641
42.8267	438	42.8267	652	42.8267	564	42.8267	750	42.8267	615	42.8267	837	42.8267	548	42.8267	745	42.8267	638
42.8463	407	42.8463	673	42.8463	544	42.8463	707	42.8463	583	42.8463	851	42.8463	592	42.8463	738	42.8463	721
42.866	403	42.866	614	42.866	626	42.866	736	42.866	596	42.866	867	42.866	583	42.866	653	42.866	683
42.8857	430	42.8857	607	42.8857	587	42.8857	798	42.8857	672	42.8857	871	42.8857	555	42.8857	741	42.8857	681
42.9053	413	42.9053	630	42.9053	549	42.9053	777	42.9053	594	42.9053	845	42.9053	575	42.9053	736	42.9053	657
42.925	424	42.925	686	42.925	555	42.925	733	42.925	596	42.925	899	42.925	629	42.925	706	42.925	644
42.9446	427	42.9446	675	42.9446	567	42.9446	777	42.9446	588	42.9446	898	42.9446	563	42.9446	730	42.9446	659
42.9643	442	42.9643	632	42.9643	551	42.9643	745	42.9643	582	42.9643	859	42.9643	643	42.9643	703	42.9643	675
42.9839	438	42.9839	635	42.9839	562	42.9839	715	42.9839	573	42.9839	901	42.9839	612	42.9839	709	42.9839	627
43.0036	396	43.0036	711	43.0036	607	43.0036	758	43.0036	581	43.0036	948	43.0036	578	43.0036	685	43.0036	624
43.0233	391	43.0233	625	43.0233	626	43.0233	729	43.0233	583	43.0233	908	43.0233	602	43.0233	712	43.0233	663
43.0429	412	43.0429	644	43.0429	581	43.0429	740	43.0429	612	43.0429	923	43.0429	587	43.0429	745	43.0429	638
43.0626	414	43.0626	675	43.0626	547	43.0626	743	43.0626	609	43.0626	879	43.0626	563	43.0626	752	43.0626	688
43.0822	436	43.0822	680	43.0822	585	43.0822	732	43.0822	568	43.0822	911	43.0822	610	43.0822	703	43.0822	642
43.1019	395	43.1019	631	43.1019	593	43.1019	761	43.1019	627	43.1019	954	43.1019	617	43.1019	743	43.1019	723
43.1215	423	43.1215	660	43.1215	606	43.1215	727	43.1215	635	43.1215	896	43.1215	608	43.1215	790	43.1215	696
43.1412	436	43.1412	674	43.1412	606	43.1412	746	43.1412	645	43.1412	931	43.1412	640	43.1412	698	43.1412	721
43.1609	391	43.1609	647	43.1609	602	43.1609	731	43.1609	608	43.1609	963	43.1609	627	43.1609	700	43.1609	720
43.1805	458	43.1805	686	43.1805	578	43.1805	731	43.1805	584	43.1805	938	43.1805	612	43.1805	737	43.1805	677
43.2002	454	43.2002	617	43.2002	580	43.2002	773	43.2002	670	43.2002	908	43.2002	674	43.2002	743	43.2002	684
43.2198	431	43.2198	684	43.2198	587	43.2198	772	43.2198	668	43.2198	884	43.2198	616	43.2198	771	43.2198	665
43.2395	409	43.2395	668	43.2395	547	43.2395	768	43.2395	687	43.2395	967	43.2395	620	43.2395	802	43.2395	695
43.2591	426	43.2591	633	43.2591	563	43.2591	737	43.2591	631	43.2591	995	43.2591	603	43.2591	734	43.2591	719
43.2788	462	43.2788	642	43.2788	627	43.2788	753	43.2788	663	43.2788	960	43.2788	628	43.2788	761	43.2788	717
43.2984	434	43.2984	614	43.2984	598	43.2984	716	43.2984	638	43.2984	957	43.2984	626	43.2984	760	43.2984	694
43.3181	423	43.3181	710	43.3181	588	43.3181	753	43.3181	715	43.3181	937	43.3181	648	43.3181	735	43.3181	706
43.3378	440	43.3378	668	43.3378	583	43.3378	788	43.3378	629	43.3378	967	43.3378	636	43.3378	733	43.3378	726
43.3574	435	43.3574	663	43.3574	589	43.3574	744	43.3574	641	43.3574	962	43.3574	667	43.3574	776	43.3574	727
43.3771	432	43.3771	661	43.3771	610	43.3771	763	43.3771	686	43.3771	942	43.3771	695	43.3771	829	43.3771	741
43.3967	443	43.3967	619	43.3967	620	43.3967	792	43.3967	614	43.3967	959	43.3967	639	43.3967	741	43.3967	717
43.4164	455	43.4164	646	43.4164	614	43.4164	828	43.4164	661	43.4164	930	43.4164	656	43.4164	744	43.4164	725
43.436	430	43.436	683	43.436	622	43.436	774	43.436	665	43.436	1008	43.436	687	43.436	775	43.436	798
43.4557	424	43.4557	676	43.4557	603	43.4557	785	43.4557	691	43.4557	1022	43.4557	606	43.4557	819	43.4557	733
43.4754	448	43.4754	676	43.4754	630	43.4754	787	43.4754	655	43.4754	972	43.4754	681	43.4754	794	43.4754	723
43.495	466	43.495	648	43.495	610	43.495	772	43.495	695	43.495	981	43.495	625	43.495	808	43.495	713
43.5147	449	43.5147	708	43.5147	591	43.5147	770	43.5147	680	43.5147	962	43.5147	705	43.5147	790	43.5147	807
43.5343	466	43.5343	661	43.5343	606	43.5343	798	43.5343	689	43.5343	1029	43.5343	672	43.5343	765	43.5343	784
43.554	432	43.554	677	43.554	600	43.554	779	43.554	645	43.554	997	43.554	678	43.554	842	43.554	794
43.5736	497	43.5736	664	43.5736	605	43.5736	817	43.5736	720	43.5736	1039	43.5736	641	43.5736	808	43.5736	799
43.5933	480	43.5933	723	43.5933	625	43.5933	767	43.5933	657	43.5933	1034	43.5933	703	43.5933	836	43.5933	825
43.613	444	43.613	708	43.613	640	43.613	811	43.613	737	43.613	1036	43.613	723	43.613	869	43.613	828
43.6326	492	43.6326	687	43.6326	639	43.6326	812	43.6326	728	43.6326	989	43.6326	703	43.6326	818	43.6326	772
43.6523	453	43.6523	717	43.6523	603	43.6523	853	43.6523	795	43.6523	1042	43.6523	727	43.6523	814	43.6523	770
43.6719	467	43.6719	754	43.6719	606	43.6719	775	43.6719	766	43.6719	1037	43.6719	764	43.6719	816	43.6719	776
43.6916	465	43.6916	724	43.6916	639	43.6916	761	43.6916	762	43.6916	1063	43.6916	743	43.6916	866	43.6916	830
43.7112	472	43.7112	720	43.7112	703	43.7112	824	43.7112	780	43.7112	1049	43.7112	748	43.7112	843	43.7112	796
43.7309	522	43.7309	782	43.7309	698	43.7309	791	43.7309	784	43.7309	1048	43.7309	714	43.7309	886	43.7309	820
43.7506	500	43.7506	753	43.7506	674	43.7506	847	43.7506	805	43.7506	1095	43.7506	740	43.7506	928	43.7506	804
43.7702	523	43.7702	750	43.7702	648	43.7702	845	43.7702	845	43.7702	1136	43.7702	703	43.7702	886	43.7702	836
43.7899	475	43.7899	808	43.7899	629	43.7899	864	43.7899	818	43.7899	1136	43.7899	791	43.7899	919	43.7899	815
43.8095	513	43.8095	726	43.8095	697	43.8095	829	43.8095	882	43.8095	1155	43.8095	797	43.8095	940	43.8095	829
43.8292	518	43.8292	783	43.8292	672	43.8292	833	43.8292	850	43.8292	1168	43.8292	816	43.8292	958	43.8292	850
43.8488	508	43.8488	809	43.8488	701	43.8488	826	43.8488	882	43.8488	1133	43.8488	839	43.8488	916	43.8488	864
43.8685	543	43.8685	763	43.8685	707	43.8685	852	43.8685	874	43.8685	1144	43.8685	867	43.8685	965	43.8685	892
43.8882	517	43.8882	815	43.8882	706	43.8882	871	43.8882	931	43.8882	1202	43.8882	870	43.8882	950	43.8882	955
43.9078	539	43.9078	770	43.9078	711	43.9078	900	43.9078	946	43.9078	1200	43.9078	864	43.9078	1035	43.9078	967
43.9275	540	43.9275	822	43.9275	740	43.9275	900	43.9275	983	43.9275	1234	43.9275	940	43.9275	993	43.9275	962
43.9471	561	43.9471	758	43.9471	763	43.9471	898	43.9471	1024	43.9471	1278	43.9471	896	43.9471	958	43.9471	1001
43.9668	580	43.9668	805	43.9668	751	43.9668	883	43.9668	1005	43.9668	1293	43.9668	947	43.9668	1029	43.9668	1012
43.9864	586	43.9864	825	43.9864	749	43.9864	970	43.9864	1032	43.9864	1361	43.9864	983	43.9864	1031	43.9864	1008
44.0061	579	44.0061	827	44.0061	778	44.0061	972	44.0061	1045	44.0061	1373	44.0061	942	44.0061	1081	44.0061	1008
44.0257	600	44.0257	865	44.0257	717	44.0257	936	44.0257	1095	44.0257	1372	44.0257	1009	44.0257	1055	44.0257	1046
44.0454	583	44.0454	909	44.0454	784	44.0454	1012	44.0454	1153	44.0454	1385	44.0454	984	44.0454	1142	44.0454	1046
44.0651	653	44.0651	887	44.0651	771	44.0651	1009	44.0651	1157	44.0651	1447	44.0651	1049	44.0651	1132	44.0651	1094
44.0847	637	44.0847	943	44.0847	786	44.0847	1051	44.0847	1179	44.0847	1481	44.0847	1090	44.0847	1158	44.0847	1122
44.1044	712	44.1044	956	44.1044	811	44.1044	1035	44.1044	1215	44.1044	1451	44.1044	1113	44.1044	1168	44.1044	1085
44.124	665	44.124	971	44.124	875	44.124	1072	44.124	1272	44.124	1547	44.124	1113	44.124	1235	44.124	1206
44.1437	678	44.1437	955	44.1437	855	44.1437	1091	44.1437	1350	44.1437	1452	44.1437	1194	44.1437	1267	44.1437	1145
44.1633	728	44.1633	1011	44.1633	846	44.1633	1125	44.1633	1322	44.1633	1653	44.1633	1220	44.1633	1313	44.1633	1190
44.183	705	44.183	1061	44.183	965	44.183	1156	44.183	1507	44.183	1585	44.183	1298	44.183	1326	44.183	1219
44.2027	766	44.2027	1097	44.2027	919	44.2027	1164	44.2027	1487	44.2027	1790	44.2027	1273	44.2027	1372	44.2027	1373
44.2223	796	44.2223	1112	44.2223	986	44.2223	1258	44.2223	1545	44.2223	1840	44.2223	1348	44.2223	1420	44.2223	1361
44.242	783	44.242	1192	44.242	1011	44.242	1216	44.242	1665	44.242	1758	44.242	1340	44.242	1491	44.242	1376
44.2616	800	44.2616	1211	44.2616	1020	44.2616	1302	44.2616	1742	44.2616	1842	44.2616	1418	44.2616	1624	44.2616	1401
44.2813	854	44.2813	1247	44.2813	1055	44.2813	1340	44.2813	1757	44.2813	1885	44.2813	1467	44.2813	1575	44.2813	1390
44.3009	929	44.3009	1259	44.3009	1133	44.3009	1344	44.3009	1830	44.3009	1925	44.3009	1526	44.3009	1658	44.3009	1519
44.3206	936	44.3206	1315	44.3206	1165	44.3206	1398	44.3206	1928	44.3206	1995	44.3206	1658	44.3206	1708	44.3206	1580
44.3403	891	44.3403	1334	44.3403	1100	44.3403	1417	44.3403	2096	44.3403	2122	44.3403	1703	44.3403	1865	44.3403	1611
44.3599	903	44.3599	1360	44.3599	1263	44.3599	1599	44.3599	2139	44.3599	2163	44.3599	1788	44.3599	1854	44.3599	1674
44.3796	985	44.3796	1488	44.3796	1254	44.3796	1593	44.3796	2188	44.3796	2203	44.3796	1901	44.3796	2012	44.3796	1676
44.3992	1046	44.3992	1522	44.3992	1283	44.3992	1678	44.3992	2284	44.3992	2243	44.3992	1984	44.3992	2099	44.3992	1822
44.4189	1015	44.4189	1554	44.4189	1403	44.4189	1634	44.4189	2423	44.4189	2389	44.4189	2075	44.4189	2193	44.4189	1823
44.4385	1044	44.4385	1551	44.4385	1365	44.4385	1878	44.4385	2493	44.4385	2346	44.4385	2127	44.4385	2234	44.4385	1978
44.4582	1057	44.4582	1680	44.4582	1393	44.4582	1785	44.4582	2638	44.4582	2415	44.4582	2233	44.4582	2519	44.4582	2007
44.4779	1067	44.4779	1727	44.4779	1477	44.4779	1899	44.4779	2619	44.4779	2495	44.4779	2214	44.4779	2507	44.4779	2113
44.4975	1037	44.4975	1675	44.4975	1434	44.4975	2012	44.4975	2548	44.4975	2346	44.4975	2255	44.4975	2549	44.4975	2075
44.5172	1086	44.5172	1741	44.5172	1588	44.5172	2064	44.5172	2499	44.5172	2505	44.5172	2280	44.5172	2783	44.5172	2069
44.5368	1024	44.5368	1575	44.5368	1509	44.5368	1962	44.5368	2458	44.5368	2427	44.5368	2236	44.5368	2859	44.5368	2053
44.5565	1065	44.5565	1576	44.5565	1543	44.5565	1880	44.5565	2270	44.5565	2407	44.5565	2213	44.5565	2788	44.5565	1990
44.5761	1128	44.5761	1536	44.5761	1547	44.5761	1888	44.5761	2433	44.5761	2275	44.5761	2217	44.5761	2739	44.5761	1979
44.5958	1042	44.5958	1569	44.5958	1503	44.5958	1806	44.5958	2294	44.5958	2290	44.5958	2132	44.5958	2657	44.5958	1959
44.6154	1020	44.6154	1541	44.6154	1521	44.6154	1812	44.6154	2287	44.6154	2219	44.6154	2061	44.6154	2633	44.6154	1874
44.6351	946	44.6351	1497	44.6351	1520	44.6351	1686	44.6351	2112	44.6351	2126	44.6351	1999	44.6351	2608	44.6351	1834
44.6548	938	44.6548	1440	44.6548	1548	44.6548	1687	44.6548	2046	44.6548	2079	44.6548	1847	44.6548	2524	44.6548	1696
44.6744	938	44.6744	1419	44.6744	1453	44.6744	1605	44.6744	1901	44.6744	2044	44.6744	1755	44.6744	2370	44.6744	1609
44.6941	942	44.6941	1330	44.6941	1433	44.6941	1587	44.6941	1903	44.6941	2004	44.6941	1737	44.6941	2295	44.6941	1634
44.7137	899	44.7137	1258	44.7137	1379	44.7137	1546	44.7137	1794	44.7137	1919	44.7137	1705	44.7137	2152	44.7137	1596
44.7334	904	44.7334	1299	44.7334	1327	44.7334	1411	44.7334	1671	44.7334	1880	44.7334	1626	44.7334	2063	44.7334	1431
44.753	856	44.753	1184	44.753	1270	44.753	1376	44.753	1629	44.753	1810	44.753	1519	44.753	1930	44.753	1451
44.7727	808	44.7727	1129	44.7727	1233	44.7727	1334	44.7727	1510	44.7727	1740	44.7727	1443	44.7727	1853	44.7727	1412
44.7924	774	44.7924	1099	44.7924	1208	44.7924	1270	44.7924	1424	44.7924	1687	44.7924	1404	44.7924	1761	44.7924	1290
44.812	810	44.812	1060	44.812	1164	44.812	1132	44.812	1419	44.812	1675	44.812	1337	44.812	1696	44.812	1284
44.8317	743	44.8317	1044	44.8317	1131	44.8317	1280	44.8317	1382	44.8317	1590	44.8317	1347	44.8317	1602	44.8317	1348
44.8513	796	44.8513	1020	44.8513	1092	44.8513	1173	44.8513	1291	44.8513	1559	44.8513	1225	44.8513	1554	44.8513	1214
44.871	693	44.871	1039	44.871	1129	44.871	1122	44.871	1276	44.871	1570	44.871	1265	44.871	1576	44.871	1211
44.8906	704	44.8906	941	44.8906	1086	44.8906	1083	44.8906	1226	44.8906	1420	44.8906	1135	44.8906	1432	44.8906	1173
44.9103	613	44.9103	1002	44.9103	1021	44.9103	1091	44.9103	1180	44.9103	1433	44.9103	1167	44.9103	1383	44.9103	1149
44.93	620	44.93	905	44.93	1007	44.93	1116	44.93	1131	44.93	1379	44.93	1108	44.93	1342	44.93	1093
44.9496	630	44.9496	919	44.9496	1019	44.9496	1011	44.9496	1147	44.9496	1384	44.9496	1013	44.9496	1242	44.9496	1106
44.9693	677	44.9693	917	44.9693	974	44.9693	1041	44.9693	1055	44.9693	1368	44.9693	1058	44.9693	1307	44.9693	1069
44.9889	644	44.9889	894	44.9889	887	44.9889	993	44.9889	1057	44.9889	1358	44.9889	971	44.9889	1241	44.9889	1047
45.0086	608	45.0086	897	45.0086	898	45.0086	915	45.0086	1028	45.0086	1254	45.0086	963	45.0086	1227	45.0086	964
45.0282	596	45.0282	858	45.0282	861	45.0282	971	45.0282	997	45.0282	1269	45.0282	952	45.0282	1149	45.0282	987
45.0479	592	45.0479	883	45.0479	852	45.0479	918	45.0479	930	45.0479	1206	45.0479	945	45.0479	1097	45.0479	968
45.0676	575	45.0676	841	45.0676	838	45.0676	917	45.0676	970	45.0676	1161	45.0676	910	45.0676	1142	45.0676	948
45.0872	591	45.0872	834	45.0872	825	45.0872	935	45.0872	919	45.0872	1149	45.0872	844	45.0872	1112	45.0872	993
45.1069	611	45.1069	860	45.1069	829	45.1069	956	45.1069	910	45.1069	1122	45.1069	887	45.1069	1043	45.1069	924
45.1265	576	45.1265	803	45.1265	795	45.1265	858	45.1265	902	45.1265	1158	45.1265	881	45.1265	972	45.1265	967
45.1462	556	45.1462	775	45.1462	811	45.1462	868	45.1462	877	45.1462	1102	45.1462	842	45.1462	981	45.1462	922
45.1658	548	45.1658	789	45.1658	741	45.1658	873	45.1658	873	45.1658	1132	45.1658	797	45.1658	992	45.1658	883
45.1855	567	45.1855	759	45.1855	745	45.1855	849	45.1855	867	45.1855	1111	45.1855	797	45.1855	998	45.1855	887
45.2051	513	45.2051	742	45.2051	770	45.2051	874	45.2051	744	45.2051	1065	45.2051	809	45.2051	1035	45.2051	841
45.2248	543	45.2248	750	45.2248	754	45.2248	873	45.2248	867	45.2248	1040	45.2248	775	45.2248	917	45.2248	832
45.2445	516	45.2445	703	45.2445	705	45.2445	855	45.2445	802	45.2445	1029	45.2445	775	45.2445	928	45.2445	861
45.2641	497	45.2641	738	45.2641	656	45.2641	837	45.2641	844	45.2641	1042	45.2641	768	45.2641	915	45.2641	789
45.2838	525	45.2838	743	45.2838	726	45.2838	828	45.2838	795	45.2838	1003	45.2838	745	45.2838	869	45.2838	825
45.3034	497	45.3034	762	45.3034	734	45.3034	820	45.3034	769	45.3034	1008	45.3034	791	45.3034	868	45.3034	865
45.3231	505	45.3231	712	45.3231	684	45.3231	805	45.3231	787	45.3231	1020	45.3231	758	45.3231	944	45.3231	759
45.3427	479	45.3427	725	45.3427	716	45.3427	811	45.3427	728	45.3427	960	45.3427	730	45.3427	914	45.3427	809
45.3624	520	45.3624	714	45.3624	697	45.3624	790	45.3624	709	45.3624	1002	45.3624	711	45.3624	859	45.3624	786
45.3821	453	45.3821	681	45.3821	667	45.3821	834	45.3821	736	45.3821	917	45.3821	705	45.3821	919	45.3821	772
45.4017	471	45.4017	718	45.4017	714	45.4017	865	45.4017	672	45.4017	949	45.4017	716	45.4017	866	45.4017	783
45.4214	469	45.4214	742	45.4214	719	45.4214	799	45.4214	684	45.4214	955	45.4214	712	45.4214	865	45.4214	796
45.441	475	45.441	716	45.441	713	45.441	773	45.441	730	45.441	905	45.441	642	45.441	827	45.441	775
45.4607	466	45.4607	724	45.4607	661	45.4607	790	45.4607	709	45.4607	962	45.4607	667	45.4607	884	45.4607	793
45.4803	442	45.4803	699	45.4803	666	45.4803	746	45.4803	689	45.4803	910	45.4803	694	45.4803	800	45.4803	739
45.5	483	45.5	715	45.5	669	45.5	814	45.5	726	45.5	996	45.5	666	45.5	781	45.5	759
45.5197	442	45.5197	736	45.5197	655	45.5197	773	45.5197	636	45.5197	937	45.5197	650	45.5197	844	45.5197	759
45.5393	513	45.5393	724	45.5393	692	45.5393	719	45.5393	649	45.5393	894	45.5393	639	45.5393	773	45.5393	777
45.559	464	45.559	722	45.559	661	45.559	758	45.559	677	45.559	886	45.559	678	45.559	778	45.559	768
45.5786	440	45.5786	669	45.5786	643	45.5786	781	45.5786	654	45.5786	918	45.5786	642	45.5786	812	45.5786	698
45.5983	481	45.5983	726	45.5983	653	45.5983	770	45.5983	676	45.5983	938	45.5983	670	45.5983	838	45.5983	694
45.6179	502	45.6179	699	45.6179	648	45.6179	741	45.6179	689	45.6179	933	45.6179	668	45.6179	818	45.6179	701
45.6376	467	45.6376	683	45.6376	623	45.6376	709	45.6376	631	45.6376	880	45.6376	606	45.6376	817	45.6376	689
45.6573	444	45.6573	632	45.6573	699	45.6573	785	45.6573	629	45.6573	929	45.6573	654	45.6573	784	45.6573	683
45.6769	486	45.6769	721	45.6769	608	45.6769	799	45.6769	647	45.6769	898	45.6769	652	45.6769	797	45.6769	714
45.6966	480	45.6966	643	45.6966	580	45.6966	743	45.6966	650	45.6966	924	45.6966	579	45.6966	768	45.6966	676
45.7162	469	45.7162	709	45.7162	600	45.7162	763	45.7162	684	45.7162	837	45.7162	640	45.7162	721	45.7162	678
45.7359	449	45.7359	660	45.7359	623	45.7359	825	45.7359	667	45.7359	863	45.7359	649	45.7359	772	45.7359	714
45.7555	484	45.7555	629	45.7555	618	45.7555	723	45.7555	650	45.7555	872	45.7555	590	45.7555	807	45.7555	716
45.7752	439	45.7752	681	45.7752	629	45.7752	770	45.7752	646	45.7752	859	45.7752	611	45.7752	768	45.7752	667
45.7949	444	45.7949	699	45.7949	619	45.7949	760	45.7949	669	45.7949	861	45.7949	603	45.7949	780	45.7949	715
45.8145	427	45.8145	646	45.8145	644	45.8145	759	45.8145	646	45.8145	873	45.8145	576	45.8145	731	45.8145	725
45.8342	444	45.8342	683	45.8342	611	45.8342	750	45.8342	597	45.8342	816	45.8342	612	45.8342	730	45.8342	740
45.8538	449	45.8538	683	45.8538	593	45.8538	687	45.8538	659	45.8538	860	45.8538	602	45.8538	783	45.8538	706
45.8735	454	45.8735	667	45.8735	599	45.8735	779	45.8735	647	45.8735	825	45.8735	627	45.8735	752	45.8735	696
45.8931	432	45.8931	639	45.8931	640	45.8931	765	45.8931	673	45.8931	878	45.8931	633	45.8931	795	45.8931	691
45.9128	438	45.9128	673	45.9128	596	45.9128	747	45.9128	609	45.9128	876	45.9128	613	45.9128	715	45.9128	667
45.9324	453	45.9324	675	45.9324	589	45.9324	764	45.9324	635	45.9324	912	45.9324	606	45.9324	718	45.9324	660
45.9521	478	45.9521	653	45.9521	595	45.9521	740	45.9521	589	45.9521	826	45.9521	652	45.9521	732	45.9521	631
45.9718	458	45.9718	732	45.9718	615	45.9718	749	45.9718	614	45.9718	842	45.9718	619	45.9718	688	45.9718	658
45.9914	469	45.9914	702	45.9914	562	45.9914	787	45.9914	647	45.9914	831	45.9914	573	45.9914	722	45.9914	646
46.0111	390	46.0111	690	46.0111	578	46.0111	735	46.0111	634	46.0111	844	46.0111	619	46.0111	745	46.0111	698
46.0307	458	46.0307	636	46.0307	620	46.0307	727	46.0307	607	46.0307	846	46.0307	578	46.0307	748	46.0307	618
46.0504	445	46.0504	696	46.0504	611	46.0504	738	46.0504	630	46.0504	771	46.0504	612	46.0504	749	46.0504	625
46.07	476	46.07	669	46.07	583	46.07	731	46.07	647	46.07	840	46.07	635	46.07	750	46.07	648
46.0897	425	46.0897	676	46.0897	544	46.0897	776	46.0897	626	46.0897	852	46.0897	605	46.0897	723	46.0897	669
46.1094	438	46.1094	700	46.1094	611	46.1094	747	46.1094	590	46.1094	789	46.1094	588	46.1094	721	46.1094	637
46.129	447	46.129	699	46.129	609	46.129	784	46.129	576	46.129	815	46.129	562	46.129	761	46.129	664
46.1487	440	46.1487	669	46.1487	601	46.1487	716	46.1487	583	46.1487	839	46.1487	606	46.1487	732	46.1487	650
46.1683	442	46.1683	707	46.1683	612	46.1683	762	46.1683	598	46.1683	827	46.1683	628	46.1683	696	46.1683	708
46.188	434	46.188	640	46.188	628	46.188	742	46.188	612	46.188	879	46.188	584	46.188	707	46.188	652
46.2076	429	46.2076	606	46.2076	572	46.2076	747	46.2076	632	46.2076	843	46.2076	571	46.2076	747	46.2076	643
46.2273	437	46.2273	654	46.2273	621	46.2273	754	46.2273	598	46.2273	839	46.2273	595	46.2273	731	46.2273	648
46.247	445	46.247	654	46.247	592	46.247	743	46.247	633	46.247	853	46.247	589	46.247	715	46.247	650
46.2666	431	46.2666	723	46.2666	603	46.2666	715	46.2666	623	46.2666	783	46.2666	611	46.2666	735	46.2666	653
46.2863	470	46.2863	687	46.2863	549	46.2863	714	46.2863	645	46.2863	804	46.2863	580	46.2863	720	46.2863	639
46.3059	498	46.3059	675	46.3059	563	46.3059	756	46.3059	597	46.3059	775	46.3059	556	46.3059	691	46.3059	672
46.3256	459	46.3256	673	46.3256	638	46.3256	767	46.3256	600	46.3256	828	46.3256	581	46.3256	699	46.3256	625
46.3452	456	46.3452	611	46.3452	567	46.3452	744	46.3452	576	46.3452	856	46.3452	590	46.3452	726	46.3452	674
46.3649	450	46.3649	689	46.3649	550	46.3649	735	46.3649	642	46.3649	791	46.3649	590	46.3649	674	46.3649	653
46.3846	457	46.3846	665	46.3846	589	46.3846	742	46.3846	628	46.3846	846	46.3846	623	46.3846	724	46.3846	671
46.4042	457	46.4042	648	46.4042	599	46.4042	696	46.4042	573	46.4042	825	46.4042	571	46.4042	764	46.4042	605
46.4239	464	46.4239	667	46.4239	598	46.4239	731	46.4239	565	46.4239	798	46.4239	627	46.4239	677	46.4239	693
46.4435	460	46.4435	655	46.4435	574	46.4435	762	46.4435	604	46.4435	800	46.4435	591	46.4435	697	46.4435	703
46.4632	435	46.4632	639	46.4632	635	46.4632	753	46.4632	554	46.4632	859	46.4632	602	46.4632	722	46.4632	682
46.4828	466	46.4828	654	46.4828	549	46.4828	711	46.4828	552	46.4828	847	46.4828	571	46.4828	665	46.4828	627
46.5025	431	46.5025	686	46.5025	612	46.5025	731	46.5025	576	46.5025	819	46.5025	567	46.5025	690	46.5025	628
46.5221	472	46.5221	639	46.5221	584	46.5221	731	46.5221	602	46.5221	797	46.5221	596	46.5221	722	46.5221	640
46.5418	429	46.5418	672	46.5418	589	46.5418	777	46.5418	565	46.5418	805	46.5418	584	46.5418	731	46.5418	620
46.5615	503	46.5615	654	46.5615	589	46.5615	744	46.5615	545	46.5615	839	46.5615	594	46.5615	680	46.5615	656
46.5811	460	46.5811	671	46.5811	588	46.5811	690	46.5811	581	46.5811	835	46.5811	573	46.5811	750	46.5811	626
46.6008	471	46.6008	686	46.6008	618	46.6008	768	46.6008	595	46.6008	790	46.6008	543	46.6008	731	46.6008	627
46.6204	468	46.6204	664	46.6204	611	46.6204	753	46.6204	562	46.6204	833	46.6204	581	46.6204	729	46.6204	612
46.6401	455	46.6401	730	46.6401	569	46.6401	787	46.6401	576	46.6401	831	46.6401	567	46.6401	708	46.6401	588
46.6597	472	46.6597	680	46.6597	582	46.6597	742	46.6597	592	46.6597	832	46.6597	576	46.6597	691	46.6597	700
46.6794	442	46.6794	702	46.6794	580	46.6794	777	46.6794	534	46.6794	858	46.6794	559	46.6794	739	46.6794	607
46.6991	505	46.6991	679	46.6991	567	46.6991	768	46.6991	634	46.6991	865	46.6991	619	46.6991	700	46.6991	642
46.7187	470	46.7187	643	46.7187	599	46.7187	722	46.7187	614	46.7187	824	46.7187	622	46.7187	708	46.7187	654
46.7384	447	46.7384	664	46.7384	580	46.7384	741	46.7384	578	46.7384	814	46.7384	585	46.7384	658	46.7384	700
46.758	448	46.758	694	46.758	582	46.758	753	46.758	540	46.758	856	46.758	588	46.758	697	46.758	679
46.7777	453	46.7777	691	46.7777	625	46.7777	725	46.7777	604	46.7777	793	46.7777	573	46.7777	691	46.7777	665
46.7973	470	46.7973	660	46.7973	625	46.7973	766	46.7973	630	46.7973	859	46.7973	574	46.7973	695	46.7973	650
46.817	441	46.817	698	46.817	603	46.817	749	46.817	639	46.817	806	46.817	604	46.817	705	46.817	629
46.8367	507	46.8367	665	46.8367	587	46.8367	746	46.8367	613	46.8367	807	46.8367	573	46.8367	690	46.8367	617
46.8563	478	46.8563	705	46.8563	628	46.8563	725	46.8563	566	46.8563	826	46.8563	568	46.8563	695	46.8563	661
46.876	482	46.876	709	46.876	593	46.876	743	46.876	637	46.876	880	46.876	598	46.876	674	46.876	653
46.8956	479	46.8956	697	46.8956	581	46.8956	736	46.8956	618	46.8956	859	46.8956	607	46.8956	697	46.8956	639
46.9153	488	46.9153	671	46.9153	625	46.9153	702	46.9153	567	46.9153	837	46.9153	539	46.9153	712	46.9153	673
46.9349	489	46.9349	687	46.9349	602	46.9349	722	46.9349	554	46.9349	778	46.9349	537	46.9349	701	46.9349	622
46.9546	471	46.9546	715	46.9546	616	46.9546	712	46.9546	558	46.9546	881	46.9546	588	46.9546	718	46.9546	696
46.9743	458	46.9743	685	46.9743	566	46.9743	769	46.9743	631	46.9743	819	46.9743	587	46.9743	709	46.9743	625
46.9939	476	46.9939	638	46.9939	602	46.9939	711	46.9939	590	46.9939	838	46.9939	605	46.9939	751	46.9939	571
47.0136	480	47.0136	693	47.0136	607	47.0136	755	47.0136	602	47.0136	839	47.0136	576	47.0136	768	47.0136	665
47.0332	452	47.0332	741	47.0332	641	47.0332	772	47.0332	633	47.0332	827	47.0332	564	47.0332	710	47.0332	640
47.0529	483	47.0529	668	47.0529	617	47.0529	792	47.0529	583	47.0529	859	47.0529	590	47.0529	693	47.0529	680
47.0725	492	47.0725	701	47.0725	635	47.0725	706	47.0725	587	47.0725	856	47.0725	549	47.0725	722	47.0725	652
47.0922	458	47.0922	643	47.0922	633	47.0922	744	47.0922	598	47.0922	829	47.0922	594	47.0922	711	47.0922	645
47.1118	433	47.1118	732	47.1118	589	47.1118	754	47.1118	568	47.1118	792	47.1118	583	47.1118	754	47.1118	590
47.1315	456	47.1315	682	47.1315	570	47.1315	762	47.1315	598	47.1315	811	47.1315	577	47.1315	717	47.1315	621
47.1512	475	47.1512	730	47.1512	607	47.1512	784	47.1512	617	47.1512	836	47.1512	588	47.1512	700	47.1512	647
47.1708	460	47.1708	655	47.1708	586	47.1708	734	47.1708	618	47.1708	760	47.1708	574	47.1708	701	47.1708	637
47.1905	442	47.1905	703	47.1905	623	47.1905	772	47.1905	616	47.1905	815	47.1905	593	47.1905	696	47.1905	640
47.2101	465	47.2101	702	47.2101	596	47.2101	732	47.2101	609	47.2101	827	47.2101	588	47.2101	726	47.2101	647
47.2298	440	47.2298	664	47.2298	600	47.2298	785	47.2298	558	47.2298	834	47.2298	559	47.2298	663	47.2298	640
47.2494	497	47.2494	718	47.2494	606	47.2494	776	47.2494	648	47.2494	808	47.2494	583	47.2494	687	47.2494	635
47.2691	490	47.2691	717	47.2691	587	47.2691	708	47.2691	563	47.2691	837	47.2691	603	47.2691	771	47.2691	667
47.2888	461	47.2888	688	47.2888	627	47.2888	785	47.2888	628	47.2888	825	47.2888	566	47.2888	684	47.2888	631
47.3084	459	47.3084	703	47.3084	587	47.3084	788	47.3084	591	47.3084	832	47.3084	558	47.3084	661	47.3084	666
47.3281	452	47.3281	740	47.3281	634	47.3281	774	47.3281	588	47.3281	884	47.3281	647	47.3281	659	47.3281	638
47.3477	466	47.3477	665	47.3477	613	47.3477	758	47.3477	613	47.3477	808	47.3477	560	47.3477	708	47.3477	643
47.3674	487	47.3674	683	47.3674	632	47.3674	676	47.3674	619	47.3674	772	47.3674	567	47.3674	729	47.3674	678
47.387	463	47.387	739	47.387	631	47.387	756	47.387	587	47.387	851	47.387	613	47.387	680	47.387	644
47.4067	469	47.4067	696	47.4067	602	47.4067	793	47.4067	612	47.4067	824	47.4067	592	47.4067	705	47.4067	707
47.4264	443	47.4264	705	47.4264	613	47.4264	781	47.4264	581	47.4264	779	47.4264	592	47.4264	713	47.4264	695
47.446	507	47.446	689	47.446	668	47.446	795	47.446	618	47.446	863	47.446	596	47.446	659	47.446	688
47.4657	436	47.4657	667	47.4657	639	47.4657	759	47.4657	563	47.4657	827	47.4657	605	47.4657	704	47.4657	690
47.4853	475	47.4853	699	47.4853	638	47.4853	765	47.4853	642	47.4853	796	47.4853	567	47.4853	702	47.4853	684
47.505	478	47.505	706	47.505	612	47.505	783	47.505	563	47.505	830	47.505	579	47.505	730	47.505	664
47.5246	442	47.5246	700	47.5246	616	47.5246	767	47.5246	600	47.5246	843	47.5246	605	47.5246	681	47.5246	662
47.5443	424	47.5443	722	47.5443	615	47.5443	778	47.5443	591	47.5443	879	47.5443	590	47.5443	704	47.5443	668
47.564	455	47.564	694	47.564	652	47.564	801	47.564	581	47.564	884	47.564	596	47.564	744	47.564	691
47.5836	432	47.5836	738	47.5836	637	47.5836	771	47.5836	589	47.5836	849	47.5836	581	47.5836	735	47.5836	659
47.6033	454	47.6033	633	47.6033	668	47.6033	778	47.6033	608	47.6033	842	47.6033	585	47.6033	728	47.6033	664
47.6229	466	47.6229	666	47.6229	627	47.6229	744	47.6229	596	47.6229	851	47.6229	577	47.6229	741	47.6229	630
47.6426	440	47.6426	680	47.6426	637	47.6426	758	47.6426	616	47.6426	924	47.6426	621	47.6426	721	47.6426	678
47.6622	449	47.6622	686	47.6622	667	47.6622	798	47.6622	602	47.6622	818	47.6622	577	47.6622	727	47.6622	689
47.6819	455	47.6819	650	47.6819	600	47.6819	766	47.6819	631	47.6819	865	47.6819	621	47.6819	754	47.6819	675
47.7016	423	47.7016	702	47.7016	618	47.7016	771	47.7016	603	47.7016	775	47.7016	604	47.7016	756	47.7016	645
47.7212	478	47.7212	706	47.7212	634	47.7212	789	47.7212	656	47.7212	853	47.7212	590	47.7212	680	47.7212	684
47.7409	485	47.7409	695	47.7409	623	47.7409	800	47.7409	660	47.7409	859	47.7409	623	47.7409	682	47.7409	652
47.7605	463	47.7605	677	47.7605	684	47.7605	838	47.7605	538	47.7605	865	47.7605	604	47.7605	755	47.7605	653
47.7802	422	47.7802	720	47.7802	657	47.7802	783	47.7802	601	47.7802	866	47.7802	637	47.7802	740	47.7802	664
47.7998	479	47.7998	700	47.7998	620	47.7998	793	47.7998	672	47.7998	849	47.7998	656	47.7998	722	47.7998	669
47.8195	448	47.8195	653	47.8195	606	47.8195	797	47.8195	699	47.8195	903	47.8195	542	47.8195	713	47.8195	628
47.8391	455	47.8391	675	47.8391	593	47.8391	825	47.8391	639	47.8391	907	47.8391	591	47.8391	764	47.8391	672
47.8588	396	47.8588	644	47.8588	629	47.8588	794	47.8588	641	47.8588	890	47.8588	559	47.8588	738	47.8588	651
47.8785	476	47.8785	661	47.8785	565	47.8785	766	47.8785	635	47.8785	908	47.8785	581	47.8785	749	47.8785	692
47.8981	472	47.8981	654	47.8981	601	47.8981	808	47.8981	646	47.8981	907	47.8981	559	47.8981	705	47.8981	664
47.9178	428	47.9178	668	47.9178	625	47.9178	781	47.9178	674	47.9178	906	47.9178	614	47.9178	710	47.9178	669
47.9374	415	47.9374	674	47.9374	586	47.9374	809	47.9374	668	47.9374	907	47.9374	609	47.9374	738	47.9374	694
47.9571	421	47.9571	684	47.9571	615	47.9571	862	47.9571	729	47.9571	846	47.9571	616	47.9571	709	47.9571	672
47.9767	451	47.9767	682	47.9767	633	47.9767	774	47.9767	588	47.9767	887	47.9767	618	47.9767	728	47.9767	596
47.9964	454	47.9964	684	47.9964	598	47.9964	796	47.9964	638	47.9964	934	47.9964	616	47.9964	706	47.9964	658
48.0161	452	48.0161	619	48.0161	614	48.0161	848	48.0161	656	48.0161	915	48.0161	655	48.0161	706	48.0161	648
48.0357	413	48.0357	669	48.0357	590	48.0357	830	48.0357	646	48.0357	928	48.0357	649	48.0357	709	48.0357	661
48.0554	395	48.0554	641	48.0554	569	48.0554	796	48.0554	662	48.0554	923	48.0554	602	48.0554	752	48.0554	674
48.075	429	48.075	662	48.075	584	48.075	805	48.075	709	48.075	916	48.075	618	48.075	759	48.075	685
48.0947	386	48.0947	669	48.0947	591	48.0947	783	48.0947	668	48.0947	961	48.0947	626	48.0947	700	48.0947	673
48.1143	431	48.1143	666	48.1143	586	48.1143	807	48.1143	690	48.1143	919	48.1143	561	48.1143	757	48.1143	682
48.134	438	48.134	658	48.134	588	48.134	769	48.134	647	48.134	867	48.134	696	48.134	709	48.134	720
48.1537	402	48.1537	664	48.1537	589	48.1537	838	48.1537	648	48.1537	927	48.1537	606	48.1537	707	48.1537	648
48.1733	442	48.1733	675	48.1733	571	48.1733	842	48.1733	665	48.1733	920	48.1733	609	48.1733	737	48.1733	679
48.193	437	48.193	675	48.193	620	48.193	853	48.193	717	48.193	916	48.193	626	48.193	744	48.193	752
48.2126	424	48.2126	674	48.2126	581	48.2126	832	48.2126	735	48.2126	936	48.2126	626	48.2126	726	48.2126	685
48.2323	452	48.2323	679	48.2323	611	48.2323	846	48.2323	641	48.2323	957	48.2323	672	48.2323	696	48.2323	723
48.2519	440	48.2519	673	48.2519	632	48.2519	841	48.2519	666	48.2519	994	48.2519	686	48.2519	744	48.2519	694
48.2716	435	48.2716	646	48.2716	636	48.2716	837	48.2716	679	48.2716	937	48.2716	635	48.2716	719	48.2716	719
48.2913	436	48.2913	638	48.2913	552	48.2913	735	48.2913	627	48.2913	953	48.2913	676	48.2913	749	48.2913	717
48.3109	432	48.3109	686	48.3109	632	48.3109	882	48.3109	680	48.3109	984	48.3109	656	48.3109	758	48.3109	671
48.3306	411	48.3306	650	48.3306	608	48.3306	800	48.3306	678	48.3306	995	48.3306	641	48.3306	751	48.3306	676
48.3502	420	48.3502	630	48.3502	582	48.3502	853	48.3502	688	48.3502	941	48.3502	660	48.3502	789	48.3502	723
48.3699	420	48.3699	677	48.3699	626	48.3699	841	48.3699	653	48.3699	974	48.3699	655	48.3699	729	48.3699	714
48.3895	457	48.3895	622	48.3895	597	48.3895	776	48.3895	660	48.3895	1014	48.3895	663	48.3895	796	48.3895	666
48.4092	427	48.4092	642	48.4092	574	48.4092	848	48.4092	669	48.4092	965	48.4092	650	48.4092	733	48.4092	764
48.4288	463	48.4288	606	48.4288	601	48.4288	750	48.4288	667	48.4288	1007	48.4288	659	48.4288	796	48.4288	748
48.4485	395	48.4485	664	48.4485	597	48.4485	811	48.4485	706	48.4485	974	48.4485	713	48.4485	751	48.4485	743
48.4682	399	48.4682	594	48.4682	581	48.4682	882	48.4682	671	48.4682	947	48.4682	741	48.4682	759	48.4682	758
48.4878	398	48.4878	666	48.4878	593	48.4878	831	48.4878	680	48.4878	966	48.4878	663	48.4878	756	48.4878	703
48.5075	441	48.5075	685	48.5075	586	48.5075	851	48.5075	657	48.5075	967	48.5075	685	48.5075	800	48.5075	756
48.5271	421	48.5271	643	48.5271	577	48.5271	799	48.5271	673	48.5271	969	48.5271	691	48.5271	745	48.5271	726
48.5468	397	48.5468	604	48.5468	630	48.5468	796	48.5468	709	48.5468	976	48.5468	748	48.5468	785	48.5468	730
48.5664	420	48.5664	642	48.5664	582	48.5664	823	48.5664	676	48.5664	968	48.5664	673	48.5664	794	48.5664	732
48.5861	388	48.5861	670	48.5861	639	48.5861	800	48.5861	714	48.5861	1016	48.5861	683	48.5861	765	48.5861	742
48.6058	406	48.6058	609	48.6058	600	48.6058	810	48.6058	622	48.6058	929	48.6058	732	48.6058	802	48.6058	755
48.6254	454	48.6254	609	48.6254	557	48.6254	758	48.6254	682	48.6254	958	48.6254	657	48.6254	846	48.6254	738
48.6451	432	48.6451	620	48.6451	577	48.6451	805	48.6451	703	48.6451	1026	48.6451	755	48.6451	833	48.6451	766
48.6647	429	48.6647	620	48.6647	550	48.6647	801	48.6647	679	48.6647	1015	48.6647	746	48.6647	831	48.6647	725
48.6844	461	48.6844	609	48.6844	589	48.6844	788	48.6844	734	48.6844	1010	48.6844	752	48.6844	768	48.6844	764
48.704	424	48.704	595	48.704	601	48.704	791	48.704	680	48.704	965	48.704	736	48.704	872	48.704	790
48.7237	369	48.7237	658	48.7237	606	48.7237	766	48.7237	723	48.7237	1025	48.7237	746	48.7237	821	48.7237	768
48.7434	423	48.7434	681	48.7434	569	48.7434	815	48.7434	682	48.7434	964	48.7434	714	48.7434	774	48.7434	737
48.763	439	48.763	638	48.763	585	48.763	776	48.763	698	48.763	941	48.763	728	48.763	788	48.763	744
48.7827	436	48.7827	654	48.7827	620	48.7827	841	48.7827	648	48.7827	994	48.7827	718	48.7827	775	48.7827	761
48.8023	387	48.8023	665	48.8023	559	48.8023	785	48.8023	653	48.8023	972	48.8023	742	48.8023	819	48.8023	790
48.822	436	48.822	640	48.822	582	48.822	766	48.822	670	48.822	1013	48.822	747	48.822	861	48.822	784
48.8416	433	48.8416	620	48.8416	575	48.8416	758	48.8416	713	48.8416	952	48.8416	742	48.8416	862	48.8416	801
48.8613	397	48.8613	642	48.8613	607	48.8613	777	48.8613	636	48.8613	1046	48.8613	760	48.8613	880	48.8613	798
48.881	419	48.881	663	48.881	567	48.881	811	48.881	719	48.881	944	48.881	721	48.881	848	48.881	763
48.9006	428	48.9006	618	48.9006	600	48.9006	768	48.9006	659	48.9006	963	48.9006	754	48.9006	820	48.9006	825
48.9203	418	48.9203	637	48.9203	578	48.9203	795	48.9203	658	48.9203	992	48.9203	711	48.9203	908	48.9203	773
48.9399	413	48.9399	634	48.9399	638	48.9399	769	48.9399	626	48.9399	953	48.9399	740	48.9399	828	48.9399	859
48.9596	431	48.9596	668	48.9596	527	48.9596	804	48.9596	592	48.9596	947	48.9596	767	48.9596	848	48.9596	810
48.9792	453	48.9792	610	48.9792	576	48.9792	748	48.9792	636	48.9792	996	48.9792	773	48.9792	867	48.9792	820
48.9989	393	48.9989	685	48.9989	577	48.9989	784	48.9989	662	48.9989	995	48.9989	797	48.9989	876	48.9989	857
49.0185	426	49.0185	643	49.0185	598	49.0185	748	49.0185	681	49.0185	985	49.0185	750	49.0185	873	49.0185	842
49.0382	406	49.0382	640	49.0382	542	49.0382	760	49.0382	675	49.0382	931	49.0382	721	49.0382	847	49.0382	843
49.0579	433	49.0579	660	49.0579	592	49.0579	724	49.0579	691	49.0579	1006	49.0579	760	49.0579	849	49.0579	850
49.0775	447	49.0775	641	49.0775	541	49.0775	756	49.0775	613	49.0775	1020	49.0775	738	49.0775	917	49.0775	870
49.0972	386	49.0972	646	49.0972	599	49.0972	746	49.0972	652	49.0972	926	49.0972	755	49.0972	870	49.0972	868
49.1168	432	49.1168	631	49.1168	555	49.1168	787	49.1168	631	49.1168	962	49.1168	759	49.1168	882	49.1168	824
49.1365	375	49.1365	623	49.1365	572	49.1365	762	49.1365	628	49.1365	943	49.1365	775	49.1365	925	49.1365	848
49.1561	443	49.1561	630	49.1561	569	49.1561	796	49.1561	629	49.1561	928	49.1561	752	49.1561	893	49.1561	839
49.1758	458	49.1758	667	49.1758	558	49.1758	726	49.1758	661	49.1758	981	49.1758	729	49.1758	911	49.1758	854
49.1955	443	49.1955	673	49.1955	582	49.1955	760	49.1955	623	49.1955	905	49.1955	735	49.1955	905	49.1955	880
49.2151	379	49.2151	631	49.2151	570	49.2151	707	49.2151	701	49.2151	909	49.2151	755	49.2151	875	49.2151	859
49.2348	410	49.2348	609	49.2348	581	49.2348	760	49.2348	589	49.2348	988	49.2348	765	49.2348	920	49.2348	907
49.2544	436	49.2544	602	49.2544	600	49.2544	690	49.2544	650	49.2544	919	49.2544	745	49.2544	950	49.2544	949
49.2741	385	49.2741	666	49.2741	589	49.2741	738	49.2741	615	49.2741	904	49.2741	698	49.2741	899	49.2741	862
[truncated: 1,563 more rows]

## Sheet: Figure 2a
Ni		Ni/Sm2O3		Ni/Eu2O3		Ni/Gd2O3		Ni/Dy2O3		Ni/Ho2O3		Ni/Er2O3		Ni/Tm2O3		Ni/Yb2O3		Ni/Lu2O3
0.01482	-2.8464	0.00036905	-2.3381	0.0074366	-1.8049	0.00148825	-3.615	0.00048061	0.263	0.0018679	-2.578	-0.0008952	-2.528	0.0125	-3.903	0.008024	-1.68	0.00170105	-4.911
0.00986	-2.9183	-0.00452735	-2.5453	0.00263735	-1.995	-0.00329472	-4.0096	-0.00428036	-0.188	-0.0027857	-3.026	-0.0055832	-3.142	0.00771	-4.282	0.00336665	-2.303	-0.00299975	-5.455
0.0049	-2.9981	-0.0094184	-2.7632	-0.00235681	-2.1947	-0.00806388	-4.4293	-0.00891695	-0.685	-0.00771345	-3.521	-0.0102148	-3.875	0.00304	-4.717	-0.00120985	-3.073	-0.0076362	-6.116
-5.855e-05	-3.0829	-0.0143004	-2.9991	-0.00714683	-2.4022	-0.0128193	-4.874	-0.0137228	-1.24	-0.0123104	-4.072	-0.014775	-4.783	-0.00177	-5.243	-0.0057703	-4.054	-0.0121588	-6.984
-0.00501	-3.1772	-0.0191764	-3.2473	-0.0119251	-2.6318	-0.0175555	-5.3536	-0.0182942	-1.86	-0.0169661	-4.698	-0.0192302	-5.858	-0.00643	-5.854	-0.0099729	-5.322	-0.0165335	-8.121
-0.00996	-3.2747	-0.0240413	-3.5175	-0.0168955	-2.8765	-0.0222726	-5.868	-0.0230274	-2.552	-0.0216663	-5.425	-0.0236852	-7.107	-0.01102	-6.606	-0.0140374	-6.841	-0.0208393	-9.565
-0.01491	-3.3844	-0.0288998	-3.8004	-0.0218464	-3.1578	-0.0254559	-6.262	-0.0276056	-3.348	-0.0260889	-6.293	-0.0278358	-8.52	-0.01541	-7.53	-0.0182816	-8.579	-0.0248004	-11.272
-0.01985	-3.5039	-0.0336427	-4.1145	-0.026678	-3.4754	-0.0317247	-7.046	-0.0321243	-4.256	-0.0305311	-7.307	-0.031888	-10.105	-0.01988	-8.673	-0.0221134	-10.521	-0.0287257	-13.226
-0.02478	-3.6361	-0.0385754	-4.4491	-0.0314803	-3.8485	-0.0362425	-7.741	-0.036563	-5.315	-0.0347833	-8.485	-0.036037	-11.849	-0.02402	-10.054	-0.0259315	-12.67	-0.0325234	-15.412
-0.02981	-3.7755	-0.0433925	-4.815	-0.0359606	-4.263	-0.0408256	-8.499	-0.0408308	-6.508	-0.0391578	-9.804	-0.0398906	-13.791	-0.02813	-11.667	-0.0296484	-15.003	-0.0361869	-17.842
-0.03463	-3.9369	-0.0480951	-5.2098	-0.0409882	-4.777	-0.0453636	-9.339	-0.0451206	-7.848	-0.0433521	-11.269	-0.0438254	-15.908	-0.03213	-13.484	-0.0332464	-17.552	-0.0397277	-20.495
-0.03964	-4.1116	-0.0528786	-5.6428	-0.0455628	-5.391	-0.049857	-10.26	-0.0493468	-9.308	-0.0474649	-12.882	-0.0475552	-18.216	-0.03601	-15.519	-0.0366339	-20.302	-0.0431448	-23.373
-0.04445	-4.3084	-0.0576431	-6.1139	-0.0502881	-6.098	-0.0542993	-11.274	-0.0535004	-10.905	-0.0514848	-14.664	-0.0511704	-20.713	-0.03978	-17.771	-0.0400092	-23.256	-0.0463442	-26.465
-0.04934	-4.5204	-0.0623836	-6.6327	-0.0547577	-6.91	-0.0586877	-12.386	-0.0575856	-12.631	-0.0554079	-16.622	-0.0545722	-23.406	-0.04341	-20.252	-0.0432921	-26.378	-0.0496205	-29.781
-0.05432	-4.7632	-0.0671036	-7.1928	-0.0593733	-7.824	-0.0629074	-13.623	-0.0615881	-14.513	-0.0592331	-18.758	-0.0579564	-26.278	-0.04693	-22.952	-0.0464282	-29.767	-0.0525789	-33.311
-0.05909	-5.0268	-0.0717931	-7.8138	-0.0638353	-8.839	-0.067277	-14.951	-0.0654106	-16.546	-0.0628411	-21.107	-0.0612332	-29.354	-0.05024	-25.845	-0.0495158	-33.244	-0.0555324	-37.032
-0.06384	-5.3258	-0.074769	-8.262	-0.068238	-9.966	-0.0713756	-16.408	-0.0692489	-18.738	-0.0664529	-23.631	-0.0643876	-32.627	-0.05351	-28.974	-0.0524797	-36.946	-0.0583775	-40.95
-0.06878	-5.649	-0.081072	-9.256	-0.0724771	-11.213	-0.0755127	-17.977	-0.0731007	-21.093	-0.0699712	-26.325	-0.0673238	-36.069	-0.05667	-32.325	-0.0553028	-40.904	-0.061012	-45.069
-0.07359	-6.0224	-0.0857665	-10.067	-0.0767499	-12.585	-0.0796584	-19.712	-0.0766328	-23.674	-0.0733696	-29.237	-0.0702586	-39.702	-0.05971	-35.89	-0.0579632	-44.976	-0.0637195	-49.419
-0.07839	-6.4223	-0.0903185	-10.963	-0.0809581	-14.079	-0.0835178	-21.604	-0.0802071	-26.364	-0.076657	-32.351	-0.0730788	-43.545	-0.06263	-39.679	-0.0606515	-49.179	-0.0661908	-53.835
-0.08316	-6.8758	-0.09483	-11.94	-0.0851001	-15.698	-0.0873881	-23.658	-0.0836632	-29.277	-0.0798073	-35.714	-0.075773	-47.547	-0.06544	-43.66	-0.063209	-53.62	-0.068652	-58.451
-0.08791	-7.3763	-0.099293	-13.014	-0.089172	-17.449	-0.0910803	-25.854	-0.0871477	-32.325	-0.0827795	-39.219	-0.0783718	-51.71	-0.06803	-47.851	-0.0656598	-58.255	-0.0709987	-63.275
-0.09264	-7.9137	-0.103704	-14.192	-0.0930746	-19.331	-0.0947696	-28.237	-0.0903168	-35.591	-0.085816	-42.971	-0.080774	-56.047	-0.07061	-52.248	-0.0680363	-63.025	-0.0732581	-68.258
-0.09724	-8.5157	-0.107965	-15.47	-0.096969	-21.417	-0.0983798	-30.764	-0.0934724	-39.071	-0.0885418	-46.924	-0.0832718	-60.498	-0.0731	-56.824	-0.0702231	-67.958	-0.0753696	-73.328
-0.10192	-9.1695	-0.112344	-16.911	-0.100835	-23.556	-0.101996	-33.461	-0.0964822	-42.826	-0.0912753	-51.045	-0.0855012	-65.064	-0.0754	-61.544	-0.0724033	-73.085	-0.0775827	-78.577
-0.10656	-9.8879	-0.116574	-18.451	-0.104594	-25.899	-0.10521	-36.527	-0.0994338	-46.691	-0.0938723	-55.414	-0.0877616	-69.772	-0.07767	-66.686	-0.0745658	-78.244	-0.0794802	-84.036
-0.11117	-10.655	-0.120733	-20.133	-0.108404	-28.332	-0.10857	-39.509	-0.102229	-50.662	-0.0963483	-60.003	-0.0899368	-74.601	-0.07981	-71.71	-0.0765326	-83.759	-0.0812055	-89.99
-0.11573	-11.532	-0.124685	-22.031	-0.112018	-30.947	-0.11171	-42.71	-0.105006	-54.856	-0.0987354	-64.572	-0.0920394	-79.518	-0.08193	-76.953	-0.0784575	-89.35	-0.0832015	-95.27
-0.12027	-12.459	-0.128689	-24.023	-0.115374	-33.672	-0.114999	-46.183	-0.107709	-59.191	-0.101241	-69.289	-0.0939892	-84.56	-0.084	-82.277	-0.080316	-94.88	-0.085039	-101.02
-0.12486	-13.48	-0.132685	-26.231	-0.118973	-36.504	-0.117958	-49.713	-0.110312	-63.713	-0.103443	-74.194	-0.096064	-89.83	-0.08592	-87.87	-0.0820985	-100.73	-0.086717	-107.06
-0.12929	-14.623	-0.136413	-28.574	-0.122355	-39.557	-0.120894	-53.465	-0.112817	-68.42	-0.105655	-79.264	-0.097802	-94.95	-0.08771	-93.71	-0.083903	-106.54	-0.0886545	-112.81
-0.13377	-15.86	-0.140092	-31.217	-0.125663	-42.749	-0.123641	-57.38	-0.115189	-73.19	-0.107774	-84.501	-0.09963	-100.79	-0.08946	-99.43	-0.085569	-112.42	-0.090216	-118.88
-0.138	-17.197	-0.14371	-33.98	-0.128919	-46.04	-0.12639	-61.473	-0.117497	-78.27	-0.10936	-88.89	-0.101226	-106.13	-0.0914	-105.18	-0.087126	-118.68	-0.091619	-125.42
-0.14226	-18.679	-0.147199	-37.002	-0.132074	-49.52	-0.129093	-65.83	-0.119855	-83.444	-0.11156	-95.8	-0.103022	-112.08	-0.09298	-111.22	-0.08865	-125	-0.092922	-131.96
-0.14639	-20.213	-0.150608	-40.184	-0.135136	-53.178	-0.131578	-70.221	-0.121604	-87.88	-0.113369	-101.42	-0.104452	-117.57	-0.0945	-117.54	-0.0901025	-131.45	-0.094379	-138.22
-0.15054	-21.927	-0.153755	-43.689	-0.138215	-56.99	-0.134029	-74.856	-0.124037	-94.42	-0.115207	-107.17	-0.106058	-123.2	-0.09594	-124.02	-0.0916595	-137.71	-0.096015	-144.7
-0.1547	-23.809	-0.156948	-47.303	-0.140952	-60.883	-0.136307	-79.623	-0.125907	-99.95	-0.116917	-113.15	-0.10768	-128.86	-0.09735	-130.37	-0.0927865	-144.57	-0.0972795	-151.31
-0.1586	-25.801	-0.160012	-51.177	-0.143781	-64.979	-0.138623	-84.503	-0.127907	-105.61	-0.118683	-119.03	-0.109184	-134.96	-0.09862	-137.14	-0.0942235	-151.23	-0.0984615	-158.07
-0.16259	-28.021	-0.162959	-55.283	-0.146463	-69.352	-0.140807	-89.623	-0.129859	-111.36	-0.120267	-125.06	-0.110624	-140.65	-0.10006	-143.61	-0.0953625	-158.25	-0.09976	-164.8
-0.16641	-30.38	-0.16576	-59.681	-0.14903	-73.943	-0.142889	-94.929	-0.131711	-117.3	-0.121752	-131.45	-0.11221	-146.62	-0.10131	-150.25	-0.096594	-164.92	-0.100971	-171.69
-0.17006	-32.879	-0.168493	-64.213	-0.151605	-78.519	-0.144875	-100.59	-0.133378	-123.4	-0.12326	-137.8	-0.113628	-152.56	-0.10282	-156.79	-0.0980255	-171.59	-0.102152	-178.45
-0.17372	-35.554	-0.170871	-69.258	-0.15396	-83.32	-0.146816	-105.97	-0.135144	-129.69	-0.124679	-144.31	-0.114964	-158.69	-0.10382	-163.87	-0.098949	-178.82	-0.103441	-185.38
-0.17727	-38.454	-0.173434	-74.131	-0.156421	-88.3	-0.148592	-111.65	-0.136594	-136.2	-0.126132	-150.76	-0.116186	-164.89	-0.10496	-170.89	-0.100004	-185.81	-0.104756	-192.08
-0.18068	-41.649	-0.175791	-79.418	-0.158554	-93.521	-0.150392	-117.47	-0.137926	-143.12	-0.127363	-157.43	-0.117566	-171.21	-0.10617	-177.78	-0.101078	-192.95	-0.105524	-199.41
-0.18407	-44.868	-0.178044	-84.711	-0.160597	-99.1	-0.152108	-123.44	-0.139392	-149.6	-0.128645	-164.19	-0.118674	-177.4	-0.10726	-184.89	-0.102167	-200.06	-0.106191	-207.47
-0.1872	-48.398	-0.180182	-90.436	-0.162736	-104.31	-0.153803	-129.45	-0.14074	-156.49	-0.129928	-170.95	-0.11996	-183.66	-0.10833	-192.03	-0.103239	-207.02	-0.107298	-214.55
-0.1902	-52.391	-0.182335	-96.13	-0.164736	-109.97	-0.155298	-135.64	-0.142274	-163.03	-0.131188	-177.75	-0.121204	-189.92	-0.10913	-199.49	-0.10379	-215.11	-0.108133	-221.94
-0.19331	-56.19	-0.184165	-102.47	-0.166673	-115.75	-0.156663	-142.25	-0.143469	-170.21	-0.132084	-185.21	-0.122448	-196.4	-0.1101	-206.82	-0.10472	-222.69	-0.109288	-228.93
-0.19634	-60.124	-0.18626	-108.28	-0.168238	-122.23	-0.157785	-149.3	-0.144817	-177.1	-0.133057	-192.35	-0.12346	-202.81	-0.11107	-213.97	-0.105358	-230.44	-0.110124	-236.32
-0.19931	-64.387	-0.18803	-114.54	-0.169905	-128.33	-0.159018	-156.15	-0.145731	-184.62	-0.133993	-199.74	-0.124614	-209.45	-0.11205	-221.27	-0.106193	-237.83	-0.110674	-244.41
-0.20193	-68.737	-0.189745	-121.11	-0.171756	-134.46	-0.159952	-163.36	-0.146962	-191.92	-0.135253	-206.54	-0.12563	-216.05	-0.11305	-228.54	-0.106828	-245.95	-0.111412	-252.16
-0.2048	-73.206	-0.19149	-127.62	-0.173238	-140.91	-0.161355	-169.9	-0.148227	-198.78	-0.136255	-213.81	-0.12667	-222.47	-0.11371	-236.25	-0.107311	-253.98	-0.111879	-260.22
-0.20727	-78.067	-0.19312	-134.36	-0.174672	-147.45	-0.162527	-176.86	-0.149278	-206.23	-0.137152	-221.27	-0.127818	-228.98	-0.11447	-243.96	-0.108159	-261.53	-0.112384	-268.21
-0.20998	-82.849	-0.194755	-141.09	-0.176369	-153.87	-0.163738	-183.75	-0.150505	-213.35	-0.137915	-228.79	-0.128912	-235.62	-0.11526	-251.61	-0.108989	-268.93	-0.113398	-275.64
-0.21232	-87.961	-0.19615	-148.1	-0.177786	-160.63	-0.164782	-190.76	-0.151403	-220.9	-0.138796	-236.28	-0.129828	-242.57	-0.11615	-259.1	-0.109423	-277.05	-0.113981	-283.67
-0.21455	-93.31	-0.197625	-155.15	-0.17895	-167.68	-0.1658	-198	-0.152364	-228.52	-0.139434	-244.21	-0.130558	-249.27	-0.11696	-266.71	-0.110034	-285.21	-0.11485	-291
-0.21668	-99.236	-0.19907	-162.26	-0.180367	-174.44	-0.166939	-205.02	-0.153495	-235.82	-0.140348	-251.64	-0.131638	-256.29	-0.11711	-275.34	-0.110606	-293.08	-0.115759	-298.62
-0.21878	-104.85	-0.200495	-169.41	-0.181143	-182.22	-0.167842	-212.47	-0.154224	-243.69	-0.140831	-259.67	-0.132326	-263.21	-0.11808	-282.86	-0.111119	-301.42	-0.116357	-306.26
-0.22087	-110.66	-0.2018	-176.8	-0.182444	-189.2	-0.168651	-220.09	-0.155307	-251.27	-0.141546	-267.28	-0.133274	-270.35	-0.11882	-290.42	-0.111916	-308.88	-0.11671	-314.89
-0.22293	-116.54	-0.203035	-184.13	-0.183771	-196.13	-0.169359	-227.71	-0.156237	-258.76	-0.142213	-275.34	-0.13379	-277.18	-0.11897	-299.05	-0.112191	-317.47	-0.117657	-322.26
-0.22514	-122.13	-0.204255	-191.69	-0.184886	-203.46	-0.17019	-235.29	-0.157082	-266.6	-0.142713	-283.34	-0.134692	-284.04	-0.11968	-306.85	-0.112796	-325.28	-0.118362	-330.25
-0.22718	-128.04	-0.205425	-199.15	-0.184862	-212.94	-0.170493	-243.83	-0.156842	-276.11	-0.143714	-290.61	-0.135676	-291.12	-0.12004	-315.29	-0.113292	-333.47	-0.118779	-338.22
-0.22894	-134.33	-0.2068	-206.6	-0.185993	-220.24	-0.171258	-251.35	-0.157934	-283.86	-0.144386	-298.48	-0.136428	-298.45	-0.12049	-323.38	-0.11251	-343.8	-0.11928	-346.4
-0.23061	-140.97	-0.20786	-214.28	-0.186955	-227.67	-0.172122	-258.87	-0.158965	-291.35	-0.144816	-306.79	-0.13693	-305.43	-0.12067	-332.14	-0.113269	-351.51	-0.119868	-354.24
-0.23256	-147.07	-0.208825	-222.15	-0.187619	-235.85	-0.1726	-267.09	-0.159614	-299.37	-0.145458	-314.53	-0.137742	-312.58	-0.12131	-340.07	-0.11354	-360.11	-0.12049	-362.2
-0.23453	-153.14	-0.209925	-230.15	-0.188513	-243.41	-0.173376	-274.77	-0.160422	-307.09	-0.145366	-323.79	-0.138352	-319.94	-0.122	-347.91	-0.113484	-369.12	-0.121194	-370.01
-0.23642	-159.36	-0.210905	-237.99	-0.189664	-250.86	-0.174036	-282.48	-0.161018	-315.4	-0.145903	-331.54	-0.138936	-327.3	-0.12255	-355.81	-0.113495	-378.19	-0.121733	-377.94
-0.23813	-165.75	-0.211625	-246.55	-0.190557	-258.42	-0.174795	-290.19	-0.161816	-323.14	-0.146098	-340.64	-0.13952	-334.98	-0.12318	-363.77	-0.114217	-386.15	-0.121238	-387.93
-0.23984	-172.32	-0.212555	-254.49	-0.19137	-266.32	-0.175109	-298.53	-0.162612	-331.26	-0.146532	-348.76	-0.139912	-343.9	-0.12358	-372.12	-0.114943	-393.74	-0.121718	-396.15
-0.24155	-178.9	-0.213575	-262.45	-0.192433	-273.75	-0.175604	-306.72	-0.162906	-340.14	-0.146978	-357.04	-0.13946	-350.44	-0.12378	-380.68	-0.114207	-404.17	-0.122306	-404.17
-0.24307	-186.07	-0.214545	-270.51	-0.193299	-281.55	-0.176083	-314.94	-0.16248	-350	-0.146869	-366.33	-0.140536	-358.66	-0.12404	-389.47	-0.114949	-411.91	-0.121036	-415.39
-0.2448	-192.39	-0.215375	-278.85	-0.190958	-295.4	-0.176876	-322.77	-0.162752	-358.92	-0.147594	-373.92	-0.140604	-365.32	-0.12444	-397.84	-0.115279	-420.22	-0.121619	-423.42
-0.24645	-198.9	-0.21588	-287.64	-0.191391	-303.64	-0.1771	-331.09	-0.163936	-366.31	-0.148007	-382.26	-0.141608	-372.88	-0.12442	-406.6	-0.115186	-429.48	-0.122219	-431.42
-0.24808	-205.44	-0.216425	-296.55	-0.192383	-311.39	-0.177789	-339.11	-0.164331	-374.81	-0.148365	-390.7	-0.142072	-379.89	-0.12478	-415.04	-0.113711	-440.89	-0.122698	-439.64
-0.24965	-212.3	-0.21724	-305.12	-0.19335	-319	-0.178131	-347.58	-0.16464	-383.66	-0.14859	-399.2	-0.142766	-387.32	-0.12517	-423.41	-0.11391	-449.8	-0.122605	-448.9
-0.25105	-219.29	-0.217935	-313.33	-0.193173	-328.39	-0.178405	-355.99	-0.1654	-391.66	-0.149015	-407.7	-0.143408	-394.59	-0.12536	-432.17	-0.113574	-459.32	-0.12266	-457.71
-0.25239	-226.62	-0.218745	-321.71	-0.19442	-335.66	-0.178993	-363.83	-0.165679	-400.38	-0.149261	-415.98	-0.143846	-402.14	-0.12482	-442.06	-0.114446	-467.19	-0.123352	-465.36
-0.25391	-233.98	-0.219605	-329.99	-0.195032	-343.75	-0.179165	-372.61	-0.166036	-409.14	-0.149581	-424.49	-0.144316	-409.19	-0.12547	-449.96	-0.114516	-475.97	-0.123847	-473.55
-0.25542	-240.56	-0.220175	-338.65	-0.195892	-351.75	-0.179886	-380.39	-0.166415	-417.67	-0.150027	-432.77	-0.144986	-416.49	-0.12565	-458.9	-0.114708	-484.35	-0.12441	-481.8
-0.25678	-247.83	-0.221145	-346.71	-0.196706	-359.46	-0.179885	-389.3	-0.167058	-425.89	-0.150077	-441.77	-0.145606	-423.89	-0.12583	-467.5	-0.115617	-492.15	-0.124949	-489.73
-0.25816	-255.28	-0.22183	-355.34	-0.197351	-367.3	-0.180435	-397.39	-0.167521	-434.45	-0.150033	-450.94	-0.146166	-432.96	-0.12589	-476.29	-0.116089	-500.02	-0.125186	-498.39
-0.25953	-262.14	-0.222615	-363.77	-0.197744	-376.37	-0.180656	-406.08	-0.167126	-444.63	-0.148987	-461.75	-0.145724	-439.28	-0.12621	-484.98	-0.113736	-513.39	-0.124993	-507.65
-0.26132	-268.75	-0.223155	-372.69	-0.198054	-385.03	-0.180613	-415.25	-0.168008	-452.4	-0.1494	-470.09	-0.147032	-447.46	-0.12567	-494.87	-0.114143	-521.74	-0.124767	-516.97
-0.26302	-275.16	-0.22382	-381.16	-0.198215	-394.16	-0.18103	-423.4	-0.168265	-461.16	-0.150039	-478.02	-0.146924	-454.86	-0.12638	-502.68	-0.114803	-529.45	-0.1254	-525.09
-0.26427	-282.46	-0.224525	-389.75	-0.198659	-402.38	-0.181355	-431.9	-0.16876	-469.85	-0.149352	-488.36	-0.147484	-462.13	-0.12664	-511.3	-0.114551	-539.18	-0.125361	-534.07
-0.266	-289.2	-0.22532	-398.16	-0.199539	-410.53	-0.181596	-440.37	-0.168752	-478.92	-0.149626	-496.77	-0.148122		-0.12663	-520.22	-0.114142	-548.47	-0.125731	-542.67
-0.26713	-296.75	-0.225785	-407.23	-0.200368	-418.4	-0.181569	-449.51	-0.169363	-487.39	-0.14999	-505.2	-0.14353		-0.1263	-529.73			-0.123651	-555.18
-0.26878	-303.64	-0.226425	-415.95	-0.200128	-427.91	-0.182236	-457.57	-0.167797	-499.59	-0.150084	-514.12	-0.143952		-0.12664	-538.39
-0.26982	-311.35	-0.226655	-425.09	-0.201258	-435.4									-0.12611	-548.25
-0.27101	-318.78			-0.201446	-444.29									-0.126112	-548.25
-0.27281	-325.19
-0.27457	-331.86

## Sheet: Figure 2b
Ni		Ni/Sm2O3		Ni/Eu2O3		Ni/Gd2O3		Ni/Dy2O3		Ni/Ho2O3		Ni/Er2O3		Ni/Tm2O3		Ni/Yb2O3		Ni/Lu2O3
1.02755	0.11117	1.0029	0.0857665	1.04972	0.0724771	1.05208	0.0542993	1.03763	0.0535004	0.991403	0.0391578	0.93044	0.0278358	0.938169	0.01988	0.83512	0.0140374	0.844104	0.0121588
1.0619	0.11573	1.03993	0.0903185	1.09985	0.0767499	1.09293	0.0586877	1.10144	0.0575856	1.05189	0.0433521	1.00454	0.031888	1.00234	0.02402	0.933437	0.0182816	0.90961	0.0165335
1.09548	0.12027	1.077	0.09483	1.14857	0.0809581	1.13427	0.0629074	1.16176	0.0615881	1.10998	0.0474649	1.07368	0.036037	1.06696	0.02813	1.02206	0.0221134	0.980685	0.0208393
1.12969	0.12486	1.18949	0.107965	1.19584	0.0851001	1.17467	0.067277	1.21869	0.0654106	1.16625	0.0514848	1.1396	0.0398906	1.12982	0.03213	1.10278	0.0259315	1.052	0.0248004
1.16504	0.12929	1.22817	0.112344	1.24177	0.089172	1.21506	0.0713756	1.27272	0.0692489	1.22068	0.0554079	1.20162	0.0438254	1.19086	0.03601	1.17618	0.0296484	1.12143	0.0287257
1.2003	0.13377	1.26602	0.116574	1.28625	0.0930746	1.25472	0.0755127	1.32414	0.0731007	1.27319	0.0592331	1.26045	0.0475552	1.24971	0.03978	1.24433	0.0332464	1.18786	0.0325234
1.23545	0.138	1.30391	0.120733	1.33076	0.096969	1.29473	0.0796584	1.37427	0.0766328	1.32443	0.0628411	1.31624	0.0511704	1.30647	0.04341	1.30754	0.0366339	1.25144	0.0361869
1.27135	0.14226	1.34303	0.124685	1.3721	0.100835	1.33453	0.0835178	1.42101	0.0802071	1.37348	0.0664529	1.36933	0.0545722	1.36082	0.04693	1.36654	0.0400092	1.31165	0.0397277
1.30563	0.14639	1.38063	0.128689	1.41328	0.104594	1.37398	0.0873881	1.46653	0.0836632	1.42037	0.0699712	1.41959	0.0579564	1.41238	0.05024	1.42124	0.0432921	1.36871	0.0431448
1.34098	0.15054	1.41881	0.132685	1.45228	0.108404	1.41253	0.0910803	1.50954	0.0871477	1.46593	0.0733696	1.46767	0.0612332	1.46201	0.05351	1.47374	0.0464282	1.42267	0.0463442
1.37674	0.1547	1.45597	0.136413	1.49062	0.112018	1.45082	0.0947696	1.55134	0.0903168	1.50989	0.076657	1.51358	0.0643876	1.50954	0.05667	1.52171	0.0495158	1.47394	0.0496205
1.41164	0.1586	1.49439	0.140092	1.52727	0.115374	1.48804	0.0983798	1.59185	0.0934724	1.55284	0.0798073	1.55713	0.0673238	1.55497	0.05971	1.56757	0.0524797	1.52259	0.0525789
1.44748	0.16259	1.53122	0.14371	1.56234	0.118973	1.52454	0.101996	1.63171	0.0964822	1.5935	0.0827795	1.59881	0.0702586	1.59856	0.06263	1.61177	0.0553028	1.56858	0.0555324
1.48259	0.16641	1.56823	0.147199	1.59722	0.122355	1.56261	0.10521	1.66923	0.0994338	1.63318	0.085816	1.63894	0.0730788	1.64008	0.06544	1.65298	0.0579632	1.61225	0.0583775
1.51692	0.17006	1.60405	0.150608	1.63093	0.125663	1.5967	0.10857	1.70468	0.102229	1.6714	0.0885418	1.67712	0.075773	1.67989	0.06803	1.69178	0.0606515	1.65388	0.061012
1.55089	0.17372	1.64037	0.153755	1.66314	0.128919	1.63053	0.11171	1.73922	0.105006	1.70795	0.0912753	1.71357	0.0783718	1.71807	0.07061	1.72933	0.063209	1.69389	0.0637195
1.58494	0.17727	1.67489	0.156948	1.69478	0.132074	1.66448	0.114999	1.77226	0.107709	1.74362	0.0938723	1.74855	0.080774	1.75453	0.0731	1.76533	0.0656598	1.73106	0.0661908
1.6196	0.18068	1.70907	0.160012	1.72573	0.135136	1.69647	0.117958	1.80423	0.110312	1.77817	0.0963483	1.78174	0.0832718	1.78919	0.0754	1.79951	0.0680363	1.76679	0.068652
1.65194	0.18407	1.74259	0.162959	1.7558	0.138215	1.72807	0.120894	1.83518	0.112817	1.81004	0.0987354	1.81334	0.0855012	1.82403	0.07767	1.83224	0.0702231	1.80123	0.0709987
1.68483	0.1872	1.77584	0.16576	1.7845	0.140952	1.75876	0.123641	1.86445	0.115189	1.84066	0.101241	1.84368	0.0877616	1.85558	0.07981	1.86383	0.0724033	1.83415	0.0732581
1.71926	0.1902	1.80762	0.168493	1.81277	0.143781	1.78868	0.12639	1.8936	0.117497	1.87037	0.103443	1.87274	0.0899368	1.88623	0.08193	1.89345	0.0745658	1.86527	0.0753696
1.74966	0.19331	1.84047	0.170871	1.84106	0.146463	1.81842	0.129093	1.9214	0.119855	1.89908	0.105655	1.90047	0.0920394	1.91528	0.084	1.92303	0.0765326	1.8953	0.0775827
1.77905	0.19634	1.87	0.173434	1.8689	0.14903	1.84647	0.131578	1.94389	0.121604	1.92686	0.107774	1.92716	0.0939892	1.94384	0.08592	1.95109	0.0784575	1.92447	0.0794802
1.8088	0.19931	1.89992	0.175791	1.89497	0.151605	1.87423	0.134029	1.97506	0.124037	1.94885	0.10936	1.95342	0.096064	1.97179	0.08771	1.97717	0.080316	1.95419	0.0812055
1.83719	0.20193	1.92794	0.178044	1.92075	0.15396	1.90104	0.136307	1.99978	0.125907	1.98137	0.11156	1.97749	0.097802	1.99752	0.08946	2.00316	0.0820985	1.97896	0.0832015
1.86455	0.2048	1.95634	0.180182	1.94596	0.156421	1.92687	0.138623	2.02371	0.127907	2.00612	0.113369	2.00342	0.09963	2.02193	0.0914	2.02751	0.083903	2.00441	0.085039
1.89247	0.20727	1.98286	0.182335	1.97091	0.158554	1.95242	0.140807	2.04673	0.129859	2.03007	0.115207	2.02584	0.101226	2.04618	0.09298	2.05084	0.085569	2.02963	0.086717
1.91829	0.20998	2.0106	0.184165	1.99607	0.160597	1.9774	0.142889	2.0693	0.131711	2.05365	0.116917	2.04953	0.103022	2.07019	0.0945	2.07438	0.087126	2.05235	0.0886545
1.94429	0.21232	2.03455	0.18626	2.01833	0.162736	2.00255	0.144875	2.09132	0.133378	2.07566	0.118683	2.0703	0.104452	2.09349	0.09594	2.09691	0.08865	2.07511	0.090216
1.96993	0.21455	2.05896	0.18803	2.04127	0.164736	2.02518	0.146816	2.11291	0.135144	2.09712	0.120267	2.09061	0.106058	2.11518	0.09735	2.11876	0.0901025	2.09837	0.091619
1.99667	0.21668	2.08318	0.189745	2.06352	0.166673	2.04786	0.148592	2.13418	0.136594	2.11876	0.121752	2.11012	0.10768	2.13716	0.09862	2.13897	0.0916595	2.12044	0.092922
2.02057	0.21878	2.10592	0.19149	2.08718	0.168238	2.06993	0.150392	2.1557	0.137926	2.13925	0.12326	2.13021	0.109184	2.15718	0.10006	2.16008	0.0927865	2.14057	0.094379
2.04399	0.22087	2.12827	0.19312	2.10833	0.169905	2.09146	0.152108	2.17493	0.139392	2.1593	0.124679	2.14814	0.110624	2.17681	0.10131	2.17964	0.0942235	2.16047	0.096015
2.06648	0.22293	2.1495	0.194755	2.12859	0.171756	2.1121	0.153803	2.19449	0.14074	2.17829	0.126132	2.16619	0.11221	2.19532	0.10282	2.19934	0.0953625	2.17987	0.0972795
2.08682	0.22514	2.17056	0.19615	2.14894	0.173238	2.13239	0.155298	2.21227	0.142274	2.19709	0.127363	2.18344	0.113628	2.2145	0.10382	2.21727	0.096594	2.19885	0.0984615
2.10735	0.22718	2.19075	0.197625	2.16864	0.174672	2.15305	0.156663	2.23099	0.143469	2.21535	0.128645	2.20055	0.114964	2.23272	0.10496	2.23449	0.0980255	2.21696	0.09976
2.12817	0.22894	2.21021	0.19907	2.18715	0.176369	2.17406	0.157785	2.24822	0.144817	2.23287	0.129928	2.21719	0.116186	2.24988	0.10617	2.25242	0.098949	2.23475	0.100971
2.14913	0.23061	2.22894	0.200495	2.20583	0.177786	2.19354	0.159018	2.26628	0.145731	2.24981	0.131188	2.23353	0.117566	2.26691	0.10726			2.25152	0.102152
2.16752	0.23256	2.24748	0.2018	2.22448	0.17895	2.21315	0.159952	2.28312	0.146962	2.26766	0.132084	2.24895	0.118674	2.28337	0.10833			2.26806	0.103441
2.18509	0.23453	2.26512	0.203035	2.24165	0.180367	2.23019	0.161355	2.29837	0.148227	2.28409	0.133057	2.26401	0.11996	2.29992	0.10913
2.20238	0.23642	2.2826	0.204255	2.2606	0.181143	2.24763	0.162527	2.31435	0.149278	2.30047	0.133993	2.27857	0.121204
2.21945	0.23813	2.29918	0.205425	2.27692	0.182444	2.26423	0.163738	2.32909	0.150505	2.315	0.135253	2.29314	0.122448
2.23634	0.23984	2.31513	0.2068	2.29254	0.183771	2.28049	0.164782			2.33003	0.136255	2.30709	0.12346
2.25261	0.24155			2.30848	0.184886	2.29667	0.1658
2.26968	0.24307					2.3118	0.166939

## Sheet: Figure 2d
Ni/Lu2O3		Ni/Yb2O3		Ni/Tm2O3		Ni/Er2O3		Ni/Ho2O3		Ni/Dy2O3		Ni/Gd2O3		Ni/Eu2O3		Ni/Sm2O3		Ni
-140.954	-0.0628224	-156.131	-0.0558509	-141.1	-0.0496704	-143.129	-0.0666144	-136.354	-0.0662419	-141.954	-0.0494362	-141.289	-0.0456979	-147.343	-0.0309254	-153.413	-0.00847296	-153.39	-0.00847296
-138.718	-0.053207	-153.331	-0.0482074	-138.18	-0.0424053	-142.033	-0.0582854	-133.808	-0.0579552	-138.343	-0.0444035	-137.827	-0.0400512	-144.208	-0.0261631	-149.698	-0.00657331	-149.22	-0.00657331
-136.072	-0.0452694	-150.146	-0.0418692	-135.02	-0.0362657	-139.566	-0.0512794	-130.799	-0.0510048	-134.598	-0.040146	-134.266	-0.0353069	-140.224	-0.0228077	-145.145	-0.00577958	-144.19	-0.00577958
-132.923	-0.0385284	-146.548	-0.0364512	-131.53	-0.031022	-136.915	-0.0452548	-127.445	-0.0450144	-130.556	-0.0364237	-130.448	-0.0312173	-136.013	-0.0199513	-140.066	-0.00489254	-139.16	-0.00489254
-129.67	-0.0327435	-143.038	-0.0318089	-127.83	-0.0264879	-133.648	-0.0400113	-123.933	-0.0398196	-126.454	-0.0331705	-126.464	-0.0276691	-131.615	-0.0174799	-135.229	-0.00426766	-134.27	-0.00426766
-125.944	-0.0277404	-139.303	-0.0279531	-124.38	-0.0230079	-130.366	-0.0353988	-120.244	-0.0352433	-122.26	-0.0302481	-122.36	-0.024542	-127.219	-0.015327	-130.3	-0.00372459	-129.3	-0.00372459
-122.527	-0.0236087	-135.46	-0.0247165	-120.27	-0.0193599	-126.888	-0.031376	-116.415	-0.0311904	-118.334	-0.0278066	-118.246	-0.0217638	-122.747	-0.0134148	-125.424	-0.00324689	-124.34	-0.00324689
-118.739	-0.0199375	-131.885	-0.0219393	-116.55	-0.0168102	-123.145	-0.0278617	-112.452	-0.0275704	-113.777	-0.0253682	-113.882	-0.0192622	-118.274	-0.0117945	-120.616	-0.0028167	-119.28	-0.0028167
-115.167	-0.0168724	-127.19	-0.0179096	-111.99	-0.0128302	-119.333	-0.0248492	-108.54	-0.0246096	-109.411	-0.0233628	-109.535	-0.0170193	-113.711	-0.0102492	-115.651	-0.0024159	-114.31	-0.0024159
-110.469	-0.0128162	-122.725	-0.0157607	-107.45	-0.0107303	-115.585	-0.0221631	-104.383	-0.0216693	-105.066	-0.021278	-105.122	-0.0149687	-109.224	-0.00897101	-110.746	-0.00205014	-109.33	-0.00205014
-106.1	-0.0103676	-118.342	-0.013642	-103.04	-0.00865094	-112.054	-0.0187336	-100.325	-0.0192182	-100.807	-0.0197533	-100.654	-0.0131105	-104.624	-0.0078121	-106.002	-0.00168346	-104.36	-0.00168346
-101.757	-0.00807514	-113.803	-0.0117546	-98.58	-0.00681331	-107.346	-0.0165521	-96.3105	-0.0168943	-95.9341	-0.0175912	-96.065	-0.0114328	-100.143	-0.00650842	-100.942	-0.00133824	-99.46	-0.00133824
-97.174	-0.0063744	-109.133	-0.0103584	-94.18	-0.00525504	-102.877	-0.0145194	-91.4722	-0.0141654	-91.1662	-0.0162069	-91.5877	-0.00988742	-95.419	-0.00551002	-96.0339	-0.00102163	-94.4	-0.00102163
-92.73	-0.00443328	-104.582	-0.00878976	-89.26	-0.0039264	-98.4427	-0.0127004	-86.9768	-0.012404	-86.6164	-0.0148658	-86.9191	-0.00876524	-90.3131	-0.00451699	-91.0282	-0.00073632	-89.43	-0.00073632
-88.1723	-0.00292416	-99.9436	-0.00756288	-84.71	-0.00263232	-94.0111	-0.0110918	-82.3871	-0.0107272	-81.885	-0.0136391	-82.4386	-0.00723097	-85.5339	-0.00371712	-86.1131	-0.000448704	-84.45	-0.000448704
-83.4614	-0.00163584	-95.2345	-0.0065472	-79.95	-0.00153792	-89.5238	-0.00979392	-77.9028	-0.00920621	-77.2756	-0.012514	-77.8516	-0.00606876	-80.7448	-0.00298925	-81.1844	-0.000175104	-79.48	-0.000175104
-78.8594	-0.00056064	-90.4021	-0.00571776	-75.31	-0.00056448	-84.7694	-0.00848832	-73.1467	-0.0078311	-72.5702	-0.0114829	-73.1123	-0.00491424	-75.8485	-0.00232378	-76.1858	9.9264e-05	-74.5	9.9264e-05
-74.0434	0.00036096	-85.6007	-0.00502464	-70.47	0.00028992	-80.2674	-0.00735936	-68.5842	-0.0065833	-67.7527	-0.0105322	-68.9463	-0.00416698	-71.0233	-0.00172685	-71.3335	0.00035904	-69.45	0.00035904
-69.2755	0.0011712	-80.8457	-0.00444864	-65.79	0.00107712	-75.7002	-0.00634176	-63.9085	-0.00545088	-62.9238	-0.00965856	-64.0585	-0.00297235	-66.0936	-0.00118253	-66.3224	0.000623616	-64.47	0.000623616
-64.4994	0.00191808	-76.0058	-0.00392448	-60.96	0.00179328	-70.9382	-0.00544128	-59.1814	-0.00453312	-58.2295	-0.00884102	-59.1456	-0.00186547	-61.3093	-0.000690816	-61.4693	0.00088032	-59.49	0.00088032
-59.7507	0.0026208	-71.11	-0.003456	-56.16	0.00247872	-66.2296	-0.00461568	-54.3407	-0.0035232	-53.4919	-0.00807149	-54.2093	-0.00101472	-56.446	-0.000231744	-56.547	0.00114067	-54.53	0.00114067
-54.9454	0.00330048	-66.2392	-0.0030048	-51.34	0.0031104	-61.4576	-0.00383424	-49.7097	-0.00258432	-48.6949	-0.00733632	-49.4409	-0.0002064	-51.632	0.000188352	-51.5644	0.0013993	-49.62	0.0013993
-50.1192	0.0039072	-61.3531	-0.00260736	-46.51	0.00369984	-56.7018	-0.00312576	-44.9539	-0.00173184	-43.8523	-0.00676608	-44.6606	0.00056064	-46.6423	0.000588096	-46.7337	0.0016656	-44.64	0.0016656
-45.2743	0.00444864	-56.3598	-0.00223488	-41.66	0.0042336	-51.9232	-0.00246912	-40.1882	-0.00091392	-38.9547	-0.00603264	-39.8747	0.0013079	-41.746	0.000963456	-41.8032	0.0019321	-39.67	0.0019321
-40.3091	0.00491904	-51.556	-0.00189888	-36.71	0.00474624	-47.1284	-0.00184512	-35.4071	-0.00014976	-34.2424	-0.00535296	-35.0807	0.00202714	-36.8491	0.00133709	-36.676	0.00221184	-34.6	0.00221184
-35.5312	0.00534528	-46.5528	-0.00156096	-31.95	0.00524544	-42.3234	-0.0012672	-30.521	0.00059712	-29.4236	-0.00469632	-30.2844	0.00273811	-31.948	0.00169555	-31.8501	0.00249638	-29.63	0.00249638
-30.6533	0.00577152	-41.7507	-0.0012192	-27.1	0.0057504	-37.504	-0.00072576	-25.824	0.0013056	-24.6028	-0.00404736	-25.4822	0.00342893	-27.147	0.00205402	-27.0277	0.00279437	-24.75	0.00279437
-25.7809	0.00621696	-36.8646	-0.00082176	-22.15	0.00626688	-32.7732	-0.00019008	-20.9236	0.00200256	-19.6835	-0.00339264	-20.6796	0.00411802	-22.2431	0.00240211	-22.0074	0.00310061	-19.79	0.00310061
-20.9151	0.00668544	-31.89	-0.000384	-17.31	0.00685056	-27.9406	0.00036288	-16.2222	0.00269568	-14.9663	-0.00273024	-15.8746	0.00479866	-17.2413	0.00275808	-17.0921	0.00342586	-14.82	0.00342586
-16.1718	0.00723264	-27.0369	0.00012864	-12.5	0.00749376	-23.1134	0.00093888	-11.3284	0.00341568	-10.0587	-0.00203328	-11.0758	0.00550099	-12.437	0.00310445	-12.1783	0.00375648	-9.86	0.00375648
-11.2478	0.00784704	-22.2035	0.0007104	-7.71	0.00822144	-18.1934	0.00154752	-6.5424	0.00416256	-5.26119	-0.00129984	-6.27754	0.00620525	-7.4366	0.00346541	-7.3719	0.0041161	-4.9	0.0041161
-6.45465	0.00856896	-17.6054	0.00141504	-3.04	0.00905664	-13.4836	0.0022272	-1.8679	0.00494976	-0.48061	-0.00050496	-1.48825	0.0069408	-2.63735	0.0038304	-2.36905	0.00448915	0.05855	0.00448915
-1.70105	0.00942912	-12.7413	0.00223872	1.77	0.0100666	-8.596	0.00298368	2.7857	0.00580992	4.28036	0.00036096	3.29472	0.00769843	2.35681	0.00421382	2.52735	0.00488698	5.01	0.00488698
2.99975	0.0104736	-8.024	0.0032256	6.43	0.0112397	-3.8324	0.00385536	7.71345	0.00676032	8.91695	0.0013152	8.06389	0.00850426	7.14683	0.00461222	7.4184	0.00530534	9.96	0.00530534
7.6362	0.0117427	-3.36665	0.00442176	11.02	0.0126835	0.8952	0.00485376	12.3104	0.00781824	13.7228	0.0023808	12.8193	0.00935808	11.9251	0.00505306	12.3005	0.00575827	14.91	0.00575827
12.1588	0.0134093	1.20985	0.00590016	15.41	0.0144576	5.5832	0.00603264	16.9661	0.00902016	18.2942	0.0035712	17.5555	0.0102789	16.8955	0.00552288	17.1763	0.00623482	19.85	0.00623482
16.5334	0.0155923	5.7703	0.00778368	19.88	0.0166522	10.2148	0.00744	21.6663	0.010416	23.0274	0.00489984	22.2726	0.0112666	21.8464	0.00606298	22.0413	0.0067536	24.78	0.0067536
20.8393	0.0183648	9.9729	0.0102182	24.02	0.0193037	14.775	0.00918336	26.0889	0.0120826	27.6056	0.00642816	25.4559	0.012023	26.678	0.00667277	26.8998	0.00729677	29.81	0.00729677
24.8004	0.0216422	14.0374	0.0131347	28.13	0.0224006	19.2302	0.0112474	30.5312	0.0140294	32.1243	0.00817152	31.7247	0.0135283	31.4803	0.00738912	31.6427	0.00789984	34.63	0.00789984
28.7257	0.0253939	18.2815	0.0164717	32.13	0.0258893	23.6852	0.0136454	34.7833	0.0162912	36.5631	0.0102048	36.2424	0.0148627	35.9606	0.00818496	36.5755	0.00854227	39.64	0.00854227
32.5234	0.029591	22.1135	0.0202003	36.01	0.0297965	27.8358	0.0163584	39.1578	0.0188237	40.8308	0.0124954	40.8256	0.0163181	40.9882	0.00917184	41.3925	0.0092448	44.45	0.0092448
36.1869	0.0342566	25.9315	0.0243264	39.78	0.0341203	31.888	0.0194016	43.352	0.0216365	45.1206	0.0150682	45.3635	0.0179309	45.5628	0.0103507	46.0951	0.0100028	49.34	0.0100028
39.7278	0.0393504	29.6484	0.0288058	43.41	0.0388838	36.037	0.0227501	47.4649	0.0247334	49.3468	0.0178714	49.857	0.0196992	50.2881	0.0117082	50.8786	0.0108342	54.32	0.0108342
43.1448	0.0448762	33.2464	0.0336998	46.93	0.0440678	39.8906	0.0264787	51.4848	0.0281549	53.5003	0.0209376	54.2993	0.0216461	54.7577	0.0132672	55.6431	0.0117387	59.09	0.0117387
46.3443	0.0508128	36.6339	0.0389798	50.24	0.0496224	43.8254	0.0305434	55.4079	0.0319142	57.5856	0.0242515	58.6877	0.0237811	59.3733	0.0150221	60.3837	0.0127348	63.84	0.0127348
49.6204	0.0571795	40.0092	0.0446515	53.51	0.0556301	47.5552	0.0349747	59.2331	0.0360154	61.5881	0.027865	62.9074	0.0261562	63.8353	0.0169709	65.1036	0.0138102	68.78	0.0138102
52.579	0.0639571	43.2921	0.0506458	56.67	0.062064	51.1704	0.039769	62.8412	0.0405254	65.4106	0.0317683	67.277	0.0287059	68.238	0.0191347	69.7931	0.0150025	73.59	0.0150025
55.5324	0.0711014	46.4282	0.0571526	59.71	0.0689088	54.5722	0.0449395	66.453	0.0453715	69.2489	0.035977	71.3756	0.0315034	72.4771	0.021529	72.769	0.015863	78.39	0.015863
58.3775	0.078624	49.5158	0.0638285	62.63	0.0761837	57.9564	0.0504538	69.9712	0.050544	73.1007	0.0404986	75.5127	0.0345158	76.7499	0.0241632	79.072	0.0177715	83.16	0.0177715
61.0121	0.0865325	52.4797	0.0709363	65.44	0.0838272	61.2332	0.0563597	73.3697	0.056135	76.6328	0.0454541	79.6584	0.037847	80.9581	0.0270317	83.7665	0.0193286	87.91	0.0193286
63.7196	0.0948845	55.3028	0.0785357	68.03	0.0918739	64.3876	0.0626438	76.6569	0.0621139	80.2071	0.0506189	83.5178	0.0414797	85.1001	0.0301402	88.3185	0.021049	92.64	0.021049
66.1907	0.103363	57.9632	0.0863539	70.61	0.100316	67.3238	0.0692525	79.8073	0.0685709	83.6632	0.0562118	87.3881	0.0454234	89.172	0.0335021	92.83	0.0229248	97.24	0.0229248
68.652	0.112226	60.6516	0.0944237	73.1	0.109102	70.2586	0.0762278	82.7796	0.0753005	87.1478	0.062064	91.0803	0.0496397	93.0746	0.0371155	97.293	0.0249869	101.92	0.0249869
70.9988	0.121488	63.209	0.10295	75.4	0.118164	73.0788	0.0836064	85.816	0.0825043	90.3168	0.0683347	94.7696	0.054215	96.969	0.0411206	101.704	0.0272486	106.56	0.0272486
73.2581	0.131055	65.6598	0.11185	77.67	0.128037	75.773	0.0912902	88.5418	0.0900941	93.4724	0.0750163	98.3798	0.0590669	100.835	0.0452275	105.965	0.0297024	111.17	0.0297024
75.3696	0.14079	68.0362	0.121008	79.81	0.137683	78.3718	0.0992832	91.2752	0.0980064	96.4822	0.0822259	101.996	0.0642451	104.594	0.0497261	110.344	0.0324691	115.73	0.0324691
77.5827	0.150868	70.2231	0.130479	81.93	0.14775	80.774	0.10761	93.8723	0.106395	99.4338	0.0896467	105.21	0.0701318	108.404	0.0543974	114.575	0.0354259	120.27	0.0354259
79.4802	0.161349	72.4032	0.140323	84	0.157972	83.2718	0.116156	96.3483	0.115206	102.229	0.097271	108.57	0.0758573	112.018	0.0594182	118.733	0.0386554	124.86	0.0386554
81.2055	0.172781	74.5658	0.150228	85.92	0.16871	85.5012	0.124923	98.7354	0.123978	105.006	0.105324	111.71	0.0820032	115.374	0.0646502	122.684	0.0422995	129.29	0.0422995
83.2015	0.182918	76.5326	0.160817	87.71	0.179923	87.7616	0.133962	101.241	0.133035	107.709	0.113647	114.999	0.0886714	118.973	0.0700877	126.689	0.0461242	133.77	0.0461242
85.039	0.193958	78.4575	0.171552	89.46	0.190906	89.9368	0.143234	103.443	0.142452	110.312	0.122329	117.958	0.095449	122.355	0.0759494	130.685	0.0503635	138	0.0503635
86.717	0.205555	80.316	0.18217	91.4	0.201946	92.0394	0.152675	105.655	0.152187	112.817	0.131366	120.894	0.102653	125.663	0.0820781	134.413	0.0548621	142.26	0.0548621
88.6545	0.216595	82.0985	0.193402	92.98	0.213542	93.9892	0.162355	107.774	0.162242	115.189	0.140525	123.641	0.11017	128.919	0.0883968	138.091	0.0599366	146.39	0.0599366
90.216	0.22825	83.903	0.204557	94.5	0.225677	96.064	0.172474	109.361	0.170669	117.497	0.150278	126.39	0.118028	132.074	0.0950784	141.71	0.0652416	150.54	0.0652416
91.619	0.240806	85.569	0.215846	95.94	0.238118	97.802	0.182304	111.56	0.183936	119.855	0.160212	129.094	0.126394	135.136	0.102102	145.199	0.0710438	154.7	0.0710438
92.922	0.253363	87.126	0.227866	97.35	0.25031	99.63	0.193517	113.369	0.194726	121.604	0.16873	131.578	0.134824	138.215	0.109421	148.608	0.0771533	158.6	0.0771533
94.379	0.265382	88.65	0.24	98.62	0.263309	101.226	0.20377	115.207	0.205766	124.037	0.181286	134.029	0.143724	140.952	0.116895	151.755	0.0838829	162.59	0.0838829
96.015	0.277824	90.1025	0.252384	100.06	0.275731	103.022	0.215194	116.917	0.217248	125.906	0.191904	136.307	0.152876	143.781	0.12476	154.948	0.0908218	166.41	0.0908218
97.2795	0.290515	91.6595	0.264403	101.31	0.28848	104.452	0.225734	118.683	0.228538	127.907	0.202771	138.623	0.162246	146.463	0.133156	158.012	0.0982598	170.06	0.0982598
98.4615	0.303494	92.7865	0.277574	102.82	0.301037	106.058	0.236544	120.267	0.240115	129.859	0.213811	140.807	0.172076	149.03	0.141971	160.958	0.106143	173.72	0.106143
99.76	0.316416	94.2235	0.290362	103.82	0.31463	107.68	0.247411	121.752	0.252384	131.711	0.225216	142.889	0.182264	151.605	0.150756	163.76	0.114588	177.27	0.114588
100.97	0.329645	95.3625	0.30384	104.96	0.328109	109.184	0.259123	123.26	0.264576	133.378	0.236928	144.875	0.193133	153.96	0.159974	166.493	0.123289	180.68	0.123289
102.152	0.342624	96.594	0.316646	106.17	0.341338	110.624	0.270048	124.679	0.277075	135.144	0.249005	146.816	0.203462	156.421	0.169536	168.871	0.132975	184.07	0.132975
103.441	0.35593	98.0255	0.329453	107.26	0.354989	112.21	0.28151	126.132	0.289459	136.594	0.261504	148.593	0.214368	158.554	0.17956	171.434	0.142332	187.2	0.142332
104.756	0.368794	98.949	0.343334	108.33	0.368698	113.628	0.292915	127.363	0.302266	137.926	0.27479	150.391	0.225542	160.597	0.190272	173.791	0.152483	190.2	0.152483
105.524	0.382867	100.004	0.356755	109.13	0.383021	114.964	0.304685	128.645	0.315245	139.392	0.287232	152.108	0.237005	162.736	0.200275	176.044	0.162645	193.31	0.162645
106.191	0.398342	101.078	0.370464	110.1	0.397094	116.186	0.316589	129.928	0.328224	140.74	0.300461	153.803	0.248544	164.736	0.211142	178.182	0.173637	196.34	0.173637
107.297	0.411936	102.167	0.384115	111.07	0.410822	117.566	0.328723	131.188	0.34128	142.274	0.313018	155.298	0.260429	166.673	0.22224	180.335	0.18457	199.31	0.18457
108.133	0.426125	103.239	0.397478	112.05	0.424838	118.674	0.340608	132.084	0.355603	143.469	0.326803	156.662	0.27312	168.238	0.234682	182.165	0.196742	201.93	0.196742
109.288	0.439546	103.79	0.413011	113.05	0.438797	119.96	0.352627	133.058	0.369312	144.817	0.340032	157.785	0.286656	169.905	0.246394	184.26	0.207898	204.8	0.207898
110.124	0.453734	104.72	0.427565	113.71	0.4536	121.204	0.364646	133.993	0.383501	145.731	0.35447	159.018	0.299808	171.756	0.258163	186.03	0.219917	207.27	0.219917
110.674	0.469267	105.358	0.442445	114.47	0.468403	122.448	0.377088	135.253	0.396557	146.962	0.368486	159.952	0.313651	173.238	0.270547	187.745	0.232531	209.98	0.232531
111.412	0.484147	106.194	0.456634	115.26	0.483091	123.46	0.389395	136.255	0.410515	148.227	0.381658	161.355	0.326208	174.672	0.283104	189.49	0.24503	212.32	0.24503
111.879	0.499622	106.828	0.472224	116.15	0.497472	124.614	0.402144	137.151	0.424838	149.278	0.395962	162.527	0.339571	176.369	0.29543	191.12	0.257971	214.55	0.257971
112.385	0.514963	107.311	0.487642	116.96	0.512083	125.63	0.414816	137.915	0.439277	150.505	0.409632	163.738	0.3528	177.786	0.30841	192.755	0.270893	216.68	0.270893
113.398	0.529229	108.159	0.502138	117.11	0.528653	126.67	0.427142	138.796	0.453658	151.403	0.424128	164.782	0.366259	178.95	0.321946	194.15	0.284352	218.78	0.284352
113.981	0.544646	108.989	0.516346	118.08	0.543091	127.818	0.439642	139.434	0.468883	152.364	0.438758	165.8	0.38016	180.367	0.334925	195.625	0.297888	220.87	0.297888
114.85	0.55872	109.422	0.531936	118.82	0.557606	128.912	0.45239	140.348	0.483149	153.495	0.452774	166.939	0.393638	181.143	0.349862	197.07	0.311539	222.93	0.311539
115.759	0.57335	110.034	0.547603	118.97	0.574176	129.828	0.465734	140.832	0.498566	154.224	0.467885	167.841	0.407942	182.444	0.363264	198.495	0.325267	225.14	0.325267
116.357	0.588019	110.606	0.562714	119.68	0.589152	130.558	0.478598	141.546	0.513178	155.307	0.482438	168.65	0.422573	183.771	0.37657	199.8	0.339456	227.18	0.339456
116.71	0.604589	111.119	0.578726	120.04	0.605357	131.638	0.492077	142.213	0.528653	156.237	0.496819	169.359	0.437203	184.886	0.390643	201.035	0.35353	228.94	0.35353
117.657	0.618739	111.916	0.59305	120.49	0.62089	132.326	0.505363	142.713	0.544013	157.082	0.511872	170.19	0.451757	184.862	0.408845	202.255	0.368045	230.61	0.368045
118.362	0.63408	112.192	0.609542	120.67	0.637709	133.274	0.519072	143.714	0.557971	156.842	0.530131	170.493	0.468154	185.993	0.422861	203.425	0.382368	232.56	0.382368
118.779	0.649382	112.796	0.624538	121.31	0.652934	133.79	0.532186	144.386	0.573082	157.934	0.545011	171.257	0.482592	186.955	0.437126	204.8	0.396672	234.53	0.396672
119.28	0.665088	113.291	0.640262	122	0.667987	134.692	0.545357	144.815	0.589037	158.964	0.559392	172.121	0.49703	187.619	0.452832	205.86	0.411418	236.42	0.411418
119.868	0.680141	112.51	0.660096	122.55	0.683155	135.676	0.55895	145.458	0.603898	159.614	0.57479	172.6	0.512813	188.513	0.467347	206.825	0.426528	238.13	0.426528
120.49	0.695424	113.269	0.674899	123.18	0.698438	136.428	0.573024	145.365	0.621677	160.422	0.589613	173.376	0.527558	189.664	0.481651	207.925	0.441888	239.84	0.441888
121.194	0.710419	113.54	0.691411	123.58	0.71447	136.93	0.586426	145.903	0.636557	161.018	0.605568	174.036	0.542362	190.557	0.496166	208.905	0.456941	241.55	0.456941
121.733	0.725645	113.484	0.70871	123.78	0.730906	137.742	0.600154	146.098	0.654029	161.816	0.620429	174.796	0.557165	191.37	0.511334	209.625	0.473376	243.07	0.473376
121.239	0.744826	113.495	0.726125	124.04	0.747782	138.352	0.614285	146.532	0.669619	162.612	0.636019	175.108	0.573178	192.433	0.5256	210.555	0.488621	244.8	0.488621
121.717	0.760608	114.218	0.741408	124.44	0.763853	138.936	0.628416	146.978	0.685517	162.906	0.653069	175.604	0.588902	193.298	0.540576	211.575	0.503904	246.45	0.503904
122.306	0.776006	114.943	0.755981	124.42	0.780672	139.52	0.643162	146.869	0.703354	162.48	0.672	176.083	0.604685	190.958	0.567168	212.545	0.519379	248.08	0.519379
121.035	0.797549	114.207	0.776006	124.78	0.796877	139.912	0.660288	147.594	0.717926	162.752	0.689126	176.876	0.619718	191.391	0.582989	213.375	0.535392	249.65	0.535392
121.619	0.812966	114.95	0.790867	125.17	0.812947	139.46	0.672845	148.007	0.733939	163.936	0.703315	177.101	0.635693	192.383	0.597869	213.88	0.552269	251.05	0.552269
122.219	0.828326	115.279	0.806822	125.36	0.829766	140.536	0.688627	148.365	0.750144	164.331	0.719635	177.79	0.651091	193.35	0.61248	214.425	0.569376	252.39	0.569376
122.698	0.844109	115.186	0.824602	124.82	0.848755	140.604	0.701414	148.59	0.766464	164.64	0.736627	178.131	0.667354	193.173	0.630509	215.24	0.58583	253.91	0.58583
122.605	0.861888	113.71	0.846509	125.47	0.863923	141.608	0.71593	149.015	0.782784	165.4	0.751987	178.405	0.683501	194.42	0.644467	215.935	0.601594	255.42	0.601594
122.659	0.878803	113.91	0.863616	125.65	0.881088	142.072	0.729389	149.261	0.798682	165.679	0.76873	178.994	0.698554	195.032	0.66	216.745	0.617683	256.78	0.617683
123.352	0.893491	113.574	0.881894	125.83	0.8976	142.766	0.743654	149.581	0.815021	166.036	0.785549	179.165	0.715411	195.892	0.67536	217.605	0.633581	258.16	0.633581
123.847	0.909216	114.445	0.897005	125.89	0.914477	143.408	0.757613	150.026	0.830918	166.415	0.801926	179.886	0.730349	196.706	0.690163	218.175	0.650208	259.53	0.650208
124.41	0.925056	114.516	0.913862	126.21	0.931162	143.846	0.772109	150.077	0.848198	167.058	0.817709	179.885	0.747456	197.351	0.705216	219.145	0.665683	261.32	0.665683
124.948	0.940282	114.707	0.929952	125.67	0.95015	144.316	0.785645	150.033	0.865805	167.522	0.834144	180.435	0.762989	197.744	0.72263	219.83	0.682253	263.02	0.682253
125.186	0.956909	115.617	0.944928	126.38	0.965146	144.986	0.799661	148.987	0.88656	167.126	0.85369	180.656	0.779674	198.054	0.739258	220.615	0.698438	264.27	0.698438
124.993	0.974688	116.089	0.960038	126.64	0.981696	145.606	0.813869	149.4	0.902573	168.008	0.868608	180.613	0.79728	198.215	0.756787	221.155	0.715565	266	0.715565
124.766	0.992582	113.736	0.985709	126.63	0.998822	146.166	0.831283	150.039	0.917798	168.265	0.885427	181.03	0.812928	198.659	0.77257	221.82	0.731827	267.13	0.731827
125.4	1.00817	114.143	1.00174	126.3	1.01708	145.724	0.843418	149.352	0.937651	168.76	0.902112	181.355	0.829248	199.539	0.788218	222.525	0.74832	268.78	0.74832
125.361	1.02541	114.802	1.01654	126.64	1.03371	147.032	0.859123	149.626	0.953798	168.752	0.919526	181.596	0.84551	200.368	0.803328	223.32	0.764467	269.82	0.764467
125.731	1.04193	114.551	1.03523	126.11	1.05264	146.924	0.873331	149.99	0.969984	169.363	0.935789	181.57	0.863059	200.128	0.821587	223.785	0.781882	271.01	0.781882
123.651	1.06595	114.141	1.05306	126.112	1.05264	147.484	0.88729	150.084	0.98711	167.797	0.959213	182.237	0.878534	201.258	0.835968	224.425	0.798624	272.81	0.798624
						148.122								201.446	0.853037	224.655	0.816173	274.57	0.816173
						143.53
						143.952

## Sheet: Figure 2e
Ni		Ni/Sm2O3		Ni/Eu2O3		Ni/Gd2O3		Ni/Dy2O3		Ni/Ho2O3		Ni/Er2O3		Ni/Tm2O3		Ni/Yb2O3		Ni/Lu2O3
Rp		Rp	Rct	Rp	Rct	Rp	Rct	Rp	Rct	Rp	Rct	Rp	Rct	Rp	Rct	Rp	Rct	Rp	Rct
25.6		1.79	19.11	1.95	16.64	1.54	6.25	1.52	5.03	1.61	3.89	1.19	2.99	1.18	1.86	0.97	1.69	0.98	1.76

## Sheet: Figure 2f
Ni		Ni/Sm2O3		Ni/Eu2O3		Ni/Gd2O3		Ni/Dy2O3		Ni/Ho2O3		Ni/Er2O3		Ni/Tm2O3		Ni/Yb2O3		Ni/Lu2O3
0.274	0.0264	0.186	0.0267	0.189	0.0455	0.195	0.0615	0.198	0.0904	0.2	0.1274	0.209	0.1903	0.217	0.2734	0.225	0.3605	0.231	0.2852

## Sheet: Figure 3a
Ni		Ni/Yb2O3-99:1		Ni/Yb2O3-97:3		Ni/Yb2O3-95:5		Ni/Yb2O3-90:10		Ni/Yb2O3-80:20		Ni/Yb2O3-70:30		Ni/Yb2O3-60:40
10	835	10	542	10	423	10	586	10	569	10	595	10	440	10	358
10.0197	898	10.0197	556	10.0197	447	10.0197	555	10.0197	619	10.0197	563	10.0197	502	10.0197	371
10.0393	842	10.0393	587	10.0393	459	10.0393	532	10.0393	612	10.0393	605	10.0393	448	10.0393	360
10.059	847	10.059	550	10.059	456	10.059	567	10.059	585	10.059	561	10.059	464	10.059	371
10.0786	859	10.0786	527	10.0786	403	10.0786	536	10.0786	594	10.0786	562	10.0786	493	10.0786	411
10.0983	863	10.0983	547	10.0983	468	10.0983	514	10.0983	588	10.0983	582	10.0983	464	10.0983	387
10.1179	879	10.1179	560	10.1179	437	10.1179	528	10.1179	636	10.1179	567	10.1179	478	10.1179	392
10.1376	897	10.1376	571	10.1376	437	10.1376	533	10.1376	573	10.1376	612	10.1376	486	10.1376	396
10.1573	846	10.1573	531	10.1573	429	10.1573	617	10.1573	571	10.1573	585	10.1573	452	10.1573	402
10.1769	850	10.1769	571	10.1769	463	10.1769	538	10.1769	584	10.1769	552	10.1769	448	10.1769	404
10.1966	860	10.1966	517	10.1966	446	10.1966	510	10.1966	620	10.1966	549	10.1966	464	10.1966	372
10.2162	904	10.2162	542	10.2162	455	10.2162	548	10.2162	620	10.2162	563	10.2162	451	10.2162	378
10.2359	901	10.2359	571	10.2359	474	10.2359	533	10.2359	594	10.2359	579	10.2359	437	10.2359	367
10.2555	856	10.2555	545	10.2555	423	10.2555	604	10.2555	672	10.2555	556	10.2555	464	10.2555	383
10.2752	889	10.2752	530	10.2752	486	10.2752	595	10.2752	553	10.2752	613	10.2752	463	10.2752	392
10.2949	862	10.2949	559	10.2949	453	10.2949	594	10.2949	574	10.2949	634	10.2949	454	10.2949	364
10.3145	887	10.3145	542	10.3145	480	10.3145	517	10.3145	606	10.3145	521	10.3145	448	10.3145	375
10.3342	909	10.3342	558	10.3342	444	10.3342	577	10.3342	550	10.3342	566	10.3342	457	10.3342	396
10.3538	867	10.3538	601	10.3538	431	10.3538	574	10.3538	589	10.3538	556	10.3538	441	10.3538	396
10.3735	920	10.3735	502	10.3735	439	10.3735	539	10.3735	612	10.3735	562	10.3735	476	10.3735	392
10.3931	853	10.3931	540	10.3931	439	10.3931	535	10.3931	595	10.3931	629	10.3931	466	10.3931	400
10.4128	818	10.4128	505	10.4128	481	10.4128	567	10.4128	591	10.4128	559	10.4128	442	10.4128	403
10.4324	863	10.4324	520	10.4324	470	10.4324	534	10.4324	631	10.4324	585	10.4324	463	10.4324	417
10.4521	864	10.4521	555	10.4521	493	10.4521	579	10.4521	614	10.4521	551	10.4521	466	10.4521	398
10.4718	899	10.4718	546	10.4718	455	10.4718	540	10.4718	615	10.4718	578	10.4718	485	10.4718	391
10.4914	854	10.4914	603	10.4914	432	10.4914	533	10.4914	597	10.4914	547	10.4914	498	10.4914	431
10.5111	895	10.5111	539	10.5111	443	10.5111	602	10.5111	588	10.5111	585	10.5111	448	10.5111	371
10.5307	899	10.5307	597	10.5307	432	10.5307	556	10.5307	550	10.5307	606	10.5307	439	10.5307	368
10.5504	889	10.5504	542	10.5504	450	10.5504	573	10.5504	601	10.5504	563	10.5504	435	10.5504	361
10.57	913	10.57	571	10.57	454	10.57	542	10.57	606	10.57	588	10.57	480	10.57	380
10.5897	915	10.5897	527	10.5897	469	10.5897	561	10.5897	584	10.5897	567	10.5897	449	10.5897	380
10.6094	812	10.6094	557	10.6094	435	10.6094	574	10.6094	552	10.6094	549	10.6094	487	10.6094	394
10.629	897	10.629	527	10.629	441	10.629	553	10.629	541	10.629	554	10.629	452	10.629	334
10.6487	888	10.6487	550	10.6487	474	10.6487	578	10.6487	599	10.6487	563	10.6487	425	10.6487	385
10.6683	824	10.6683	550	10.6683	495	10.6683	513	10.6683	584	10.6683	594	10.6683	434	10.6683	391
10.688	914	10.688	540	10.688	464	10.688	579	10.688	576	10.688	573	10.688	457	10.688	370
10.7076	855	10.7076	571	10.7076	460	10.7076	524	10.7076	637	10.7076	611	10.7076	418	10.7076	366
10.7273	834	10.7273	544	10.7273	417	10.7273	604	10.7273	625	10.7273	570	10.7273	467	10.7273	348
10.747	850	10.747	545	10.747	435	10.747	560	10.747	620	10.747	574	10.747	486	10.747	378
10.7666	866	10.7666	581	10.7666	424	10.7666	563	10.7666	602	10.7666	556	10.7666	475	10.7666	386
10.7863	832	10.7863	552	10.7863	438	10.7863	574	10.7863	576	10.7863	591	10.7863	475	10.7863	373
10.8059	880	10.8059	510	10.8059	428	10.8059	533	10.8059	593	10.8059	586	10.8059	486	10.8059	354
10.8256	880	10.8256	565	10.8256	457	10.8256	544	10.8256	629	10.8256	597	10.8256	471	10.8256	377
10.8452	855	10.8452	559	10.8452	447	10.8452	544	10.8452	605	10.8452	563	10.8452	488	10.8452	389
10.8649	845	10.8649	597	10.8649	430	10.8649	550	10.8649	635	10.8649	568	10.8649	497	10.8649	360
10.8846	903	10.8846	604	10.8846	428	10.8846	583	10.8846	612	10.8846	579	10.8846	460	10.8846	392
10.9042	931	10.9042	572	10.9042	469	10.9042	556	10.9042	624	10.9042	542	10.9042	467	10.9042	390
10.9239	858	10.9239	529	10.9239	465	10.9239	602	10.9239	615	10.9239	529	10.9239	455	10.9239	385
10.9435	933	10.9435	567	10.9435	451	10.9435	617	10.9435	673	10.9435	562	10.9435	439	10.9435	421
10.9632	915	10.9632	584	10.9632	422	10.9632	532	10.9632	643	10.9632	604	10.9632	490	10.9632	388
10.9828	907	10.9828	522	10.9828	434	10.9828	550	10.9828	653	10.9828	559	10.9828	480	10.9828	347
11.0025	898	11.0025	558	11.0025	422	11.0025	550	11.0025	635	11.0025	558	11.0025	464	11.0025	398
11.0221	818	11.0221	551	11.0221	452	11.0221	543	11.0221	584	11.0221	570	11.0221	434	11.0221	367
11.0418	880	11.0418	553	11.0418	438	11.0418	578	11.0418	609	11.0418	592	11.0418	475	11.0418	360
11.0615	854	11.0615	616	11.0615	405	11.0615	582	11.0615	571	11.0615	600	11.0615	460	11.0615	386
11.0811	942	11.0811	532	11.0811	463	11.0811	580	11.0811	628	11.0811	586	11.0811	413	11.0811	370
11.1008	899	11.1008	602	11.1008	444	11.1008	576	11.1008	673	11.1008	575	11.1008	451	11.1008	371
11.1204	934	11.1204	574	11.1204	423	11.1204	512	11.1204	602	11.1204	562	11.1204	488	11.1204	350
11.1401	865	11.1401	579	11.1401	453	11.1401	577	11.1401	605	11.1401	586	11.1401	443	11.1401	311
11.1597	868	11.1597	592	11.1597	441	11.1597	569	11.1597	591	11.1597	549	11.1597	454	11.1597	354
11.1794	894	11.1794	561	11.1794	425	11.1794	532	11.1794	621	11.1794	553	11.1794	472	11.1794	346
11.1991	844	11.1991	598	11.1991	433	11.1991	618	11.1991	630	11.1991	570	11.1991	452	11.1991	391
11.2187	833	11.2187	571	11.2187	435	11.2187	545	11.2187	610	11.2187	560	11.2187	478	11.2187	363
11.2384	880	11.2384	545	11.2384	467	11.2384	540	11.2384	626	11.2384	574	11.2384	452	11.2384	372
11.258	883	11.258	561	11.258	465	11.258	596	11.258	611	11.258	537	11.258	436	11.258	364
11.2777	848	11.2777	569	11.2777	497	11.2777	564	11.2777	583	11.2777	510	11.2777	417	11.2777	402
11.2973	865	11.2973	558	11.2973	468	11.2973	536	11.2973	601	11.2973	543	11.2973	461	11.2973	379
11.317	882	11.317	596	11.317	439	11.317	551	11.317	606	11.317	558	11.317	451	11.317	402
11.3367	850	11.3367	567	11.3367	439	11.3367	563	11.3367	608	11.3367	586	11.3367	446	11.3367	368
11.3563	833	11.3563	586	11.3563	414	11.3563	534	11.3563	636	11.3563	547	11.3563	438	11.3563	375
11.376	921	11.376	541	11.376	445	11.376	563	11.376	639	11.376	553	11.376	446	11.376	373
11.3956	788	11.3956	579	11.3956	464	11.3956	541	11.3956	583	11.3956	537	11.3956	414	11.3956	399
11.4153	901	11.4153	555	11.4153	430	11.4153	539	11.4153	612	11.4153	570	11.4153	457	11.4153	399
11.4349	859	11.4349	554	11.4349	427	11.4349	585	11.4349	600	11.4349	566	11.4349	461	11.4349	398
11.4546	852	11.4546	561	11.4546	424	11.4546	567	11.4546	584	11.4546	568	11.4546	503	11.4546	402
11.4743	955	11.4743	558	11.4743	470	11.4743	587	11.4743	653	11.4743	579	11.4743	469	11.4743	390
11.4939	900	11.4939	577	11.4939	407	11.4939	654	11.4939	618	11.4939	568	11.4939	481	11.4939	377
11.5136	883	11.5136	568	11.5136	420	11.5136	554	11.5136	667	11.5136	582	11.5136	468	11.5136	371
11.5332	834	11.5332	587	11.5332	450	11.5332	578	11.5332	629	11.5332	544	11.5332	457	11.5332	370
11.5529	831	11.5529	549	11.5529	468	11.5529	521	11.5529	611	11.5529	571	11.5529	463	11.5529	351
11.5725	931	11.5725	578	11.5725	441	11.5725	589	11.5725	601	11.5725	548	11.5725	480	11.5725	403
11.5922	879	11.5922	592	11.5922	472	11.5922	586	11.5922	600	11.5922	557	11.5922	460	11.5922	387
11.6118	903	11.6118	545	11.6118	445	11.6118	534	11.6118	633	11.6118	548	11.6118	467	11.6118	352
11.6315	882	11.6315	550	11.6315	417	11.6315	580	11.6315	610	11.6315	540	11.6315	428	11.6315	377
11.6512	881	11.6512	567	11.6512	391	11.6512	624	11.6512	612	11.6512	576	11.6512	470	11.6512	363
11.6708	845	11.6708	540	11.6708	447	11.6708	578	11.6708	619	11.6708	577	11.6708	457	11.6708	412
11.6905	819	11.6905	553	11.6905	456	11.6905	572	11.6905	631	11.6905	565	11.6905	426	11.6905	375
11.7101	886	11.7101	553	11.7101	447	11.7101	603	11.7101	614	11.7101	568	11.7101	415	11.7101	382
11.7298	843	11.7298	584	11.7298	467	11.7298	552	11.7298	642	11.7298	532	11.7298	438	11.7298	386
11.7494	877	11.7494	560	11.7494	452	11.7494	608	11.7494	633	11.7494	564	11.7494	407	11.7494	387
11.7691	909	11.7691	544	11.7691	441	11.7691	609	11.7691	641	11.7691	547	11.7691	419	11.7691	332
11.7888	928	11.7888	547	11.7888	463	11.7888	635	11.7888	662	11.7888	569	11.7888	461	11.7888	370
11.8084	882	11.8084	550	11.8084	459	11.8084	552	11.8084	611	11.8084	537	11.8084	462	11.8084	360
11.8281	919	11.8281	588	11.8281	444	11.8281	557	11.8281	651	11.8281	533	11.8281	442	11.8281	385
11.8477	843	11.8477	585	11.8477	447	11.8477	552	11.8477	609	11.8477	551	11.8477	430	11.8477	386
11.8674	870	11.8674	525	11.8674	414	11.8674	611	11.8674	634	11.8674	545	11.8674	483	11.8674	404
11.887	905	11.887	569	11.887	438	11.887	568	11.887	621	11.887	548	11.887	444	11.887	379
11.9067	908	11.9067	568	11.9067	462	11.9067	603	11.9067	642	11.9067	554	11.9067	428	11.9067	375
11.9264	861	11.9264	564	11.9264	449	11.9264	617	11.9264	627	11.9264	551	11.9264	508	11.9264	367
11.946	833	11.946	569	11.946	430	11.946	605	11.946	627	11.946	548	11.946	454	11.946	361
11.9657	894	11.9657	538	11.9657	449	11.9657	609	11.9657	634	11.9657	572	11.9657	483	11.9657	380
11.9853	889	11.9853	534	11.9853	450	11.9853	570	11.9853	633	11.9853	588	11.9853	431	11.9853	364
12.005	926	12.005	569	12.005	461	12.005	606	12.005	660	12.005	538	12.005	444	12.005	383
12.0246	905	12.0246	540	12.0246	435	12.0246	613	12.0246	660	12.0246	557	12.0246	498	12.0246	383
12.0443	908	12.0443	524	12.0443	443	12.0443	568	12.0443	633	12.0443	575	12.0443	449	12.0443	380
12.064	888	12.064	555	12.064	407	12.064	585	12.064	654	12.064	598	12.064	455	12.064	338
12.0836	883	12.0836	559	12.0836	453	12.0836	588	12.0836	607	12.0836	562	12.0836	432	12.0836	375
12.1033	878	12.1033	597	12.1033	449	12.1033	574	12.1033	646	12.1033	556	12.1033	437	12.1033	359
12.1229	853	12.1229	567	12.1229	412	12.1229	579	12.1229	579	12.1229	563	12.1229	440	12.1229	363
12.1426	856	12.1426	578	12.1426	438	12.1426	556	12.1426	640	12.1426	529	12.1426	452	12.1426	377
12.1622	857	12.1622	584	12.1622	437	12.1622	548	12.1622	663	12.1622	521	12.1622	437	12.1622	341
12.1819	887	12.1819	590	12.1819	462	12.1819	602	12.1819	597	12.1819	532	12.1819	475	12.1819	379
12.2016	863	12.2016	560	12.2016	458	12.2016	606	12.2016	623	12.2016	555	12.2016	408	12.2016	380
12.2212	845	12.2212	546	12.2212	463	12.2212	598	12.2212	622	12.2212	511	12.2212	436	12.2212	398
12.2409	879	12.2409	627	12.2409	469	12.2409	604	12.2409	649	12.2409	548	12.2409	470	12.2409	349
12.2605	862	12.2605	607	12.2605	425	12.2605	594	12.2605	595	12.2605	536	12.2605	424	12.2605	365
12.2802	876	12.2802	580	12.2802	433	12.2802	600	12.2802	631	12.2802	550	12.2802	428	12.2802	388
12.2998	910	12.2998	558	12.2998	444	12.2998	630	12.2998	615	12.2998	529	12.2998	463	12.2998	366
12.3195	843	12.3195	549	12.3195	440	12.3195	591	12.3195	631	12.3195	582	12.3195	430	12.3195	384
12.3391	829	12.3391	572	12.3391	454	12.3391	568	12.3391	608	12.3391	534	12.3391	460	12.3391	350
12.3588	861	12.3588	546	12.3588	431	12.3588	540	12.3588	640	12.3588	567	12.3588	469	12.3588	376
12.3785	932	12.3785	603	12.3785	424	12.3785	613	12.3785	646	12.3785	532	12.3785	439	12.3785	382
12.3981	839	12.3981	624	12.3981	403	12.3981	585	12.3981	626	12.3981	546	12.3981	462	12.3981	381
12.4178	840	12.4178	527	12.4178	422	12.4178	609	12.4178	613	12.4178	521	12.4178	436	12.4178	401
12.4374	900	12.4374	561	12.4374	431	12.4374	554	12.4374	608	12.4374	524	12.4374	437	12.4374	362
12.4571	886	12.4571	584	12.4571	434	12.4571	538	12.4571	631	12.4571	522	12.4571	434	12.4571	402
12.4767	897	12.4767	587	12.4767	442	12.4767	626	12.4767	633	12.4767	551	12.4767	446	12.4767	330
12.4964	922	12.4964	540	12.4964	422	12.4964	584	12.4964	566	12.4964	568	12.4964	462	12.4964	347
12.5161	873	12.5161	587	12.5161	484	12.5161	587	12.5161	640	12.5161	503	12.5161	429	12.5161	403
12.5357	882	12.5357	604	12.5357	434	12.5357	575	12.5357	638	12.5357	538	12.5357	455	12.5357	353
12.5554	891	12.5554	567	12.5554	459	12.5554	547	12.5554	646	12.5554	519	12.5554	429	12.5554	376
12.575	912	12.575	549	12.575	432	12.575	592	12.575	644	12.575	545	12.575	432	12.575	343
12.5947	854	12.5947	572	12.5947	465	12.5947	593	12.5947	586	12.5947	508	12.5947	446	12.5947	373
12.6143	822	12.6143	563	12.6143	407	12.6143	578	12.6143	577	12.6143	523	12.6143	485	12.6143	364
12.634	869	12.634	566	12.634	414	12.634	563	12.634	608	12.634	572	12.634	467	12.634	367
12.6537	908	12.6537	574	12.6537	453	12.6537	577	12.6537	588	12.6537	547	12.6537	422	12.6537	387
12.6733	895	12.6733	583	12.6733	428	12.6733	575	12.6733	617	12.6733	553	12.6733	491	12.6733	397
12.693	861	12.693	592	12.693	407	12.693	597	12.693	630	12.693	502	12.693	434	12.693	347
12.7126	910	12.7126	560	12.7126	450	12.7126	577	12.7126	691	12.7126	519	12.7126	454	12.7126	369
12.7323	894	12.7323	596	12.7323	452	12.7323	591	12.7323	592	12.7323	553	12.7323	433	12.7323	370
12.7519	847	12.7519	556	12.7519	434	12.7519	587	12.7519	582	12.7519	547	12.7519	446	12.7519	366
12.7716	856	12.7716	591	12.7716	421	12.7716	595	12.7716	624	12.7716	520	12.7716	454	12.7716	362
12.7913	925	12.7913	566	12.7913	446	12.7913	648	12.7913	625	12.7913	547	12.7913	428	12.7913	387
12.8109	848	12.8109	575	12.8109	439	12.8109	635	12.8109	596	12.8109	536	12.8109	449	12.8109	372
12.8306	883	12.8306	589	12.8306	441	12.8306	603	12.8306	622	12.8306	575	12.8306	429	12.8306	364
12.8502	863	12.8502	568	12.8502	464	12.8502	612	12.8502	622	12.8502	518	12.8502	435	12.8502	382
12.8699	880	12.8699	595	12.8699	428	12.8699	599	12.8699	593	12.8699	553	12.8699	453	12.8699	351
12.8895	856	12.8895	590	12.8895	412	12.8895	560	12.8895	629	12.8895	519	12.8895	424	12.8895	385
12.9092	881	12.9092	579	12.9092	433	12.9092	572	12.9092	605	12.9092	555	12.9092	446	12.9092	372
12.9288	886	12.9288	605	12.9288	440	12.9288	597	12.9288	562	12.9288	549	12.9288	405	12.9288	339
12.9485	890	12.9485	631	12.9485	418	12.9485	603	12.9485	597	12.9485	578	12.9485	416	12.9485	387
12.9682	937	12.9682	614	12.9682	425	12.9682	580	12.9682	668	12.9682	547	12.9682	400	12.9682	348
12.9878	852	12.9878	631	12.9878	411	12.9878	591	12.9878	641	12.9878	547	12.9878	417	12.9878	378
13.0075	909	13.0075	553	13.0075	416	13.0075	595	13.0075	627	13.0075	514	13.0075	411	13.0075	335
13.0271	886	13.0271	602	13.0271	436	13.0271	597	13.0271	622	13.0271	539	13.0271	414	13.0271	343
13.0468	825	13.0468	571	13.0468	456	13.0468	584	13.0468	664	13.0468	533	13.0468	441	13.0468	333
13.0664	902	13.0664	556	13.0664	482	13.0664	641	13.0664	635	13.0664	564	13.0664	465	13.0664	357
13.0861	936	13.0861	566	13.0861	424	13.0861	626	13.0861	662	13.0861	541	13.0861	470	13.0861	415
13.1058	853	13.1058	566	13.1058	466	13.1058	627	13.1058	667	13.1058	538	13.1058	413	13.1058	350
13.1254	891	13.1254	609	13.1254	458	13.1254	594	13.1254	652	13.1254	536	13.1254	453	13.1254	361
13.1451	847	13.1451	598	13.1451	416	13.1451	624	13.1451	621	13.1451	552	13.1451	430	13.1451	372
13.1647	879	13.1647	578	13.1647	438	13.1647	593	13.1647	629	13.1647	503	13.1647	420	13.1647	385
13.1844	884	13.1844	586	13.1844	440	13.1844	638	13.1844	592	13.1844	555	13.1844	456	13.1844	363
13.204	921	13.204	618	13.204	438	13.204	623	13.204	565	13.204	538	13.204	408	13.204	355
13.2237	908	13.2237	573	13.2237	433	13.2237	627	13.2237	620	13.2237	563	13.2237	412	13.2237	380
13.2434	869	13.2434	587	13.2434	461	13.2434	598	13.2434	674	13.2434	525	13.2434	440	13.2434	387
13.263	864	13.263	599	13.263	443	13.263	588	13.263	631	13.263	489	13.263	443	13.263	366
13.2827	869	13.2827	583	13.2827	479	13.2827	614	13.2827	587	13.2827	571	13.2827	413	13.2827	358
13.3023	887	13.3023	579	13.3023	429	13.3023	606	13.3023	613	13.3023	537	13.3023	400	13.3023	346
13.322	859	13.322	612	13.322	451	13.322	615	13.322	614	13.322	571	13.322	402	13.322	392
13.3416	908	13.3416	593	13.3416	468	13.3416	566	13.3416	620	13.3416	582	13.3416	467	13.3416	350
13.3613	852	13.3613	598	13.3613	465	13.3613	613	13.3613	628	13.3613	510	13.3613	429	13.3613	370
13.381	915	13.381	614	13.381	411	13.381	646	13.381	616	13.381	520	13.381	410	13.381	339
13.4006	844	13.4006	580	13.4006	459	13.4006	622	13.4006	595	13.4006	563	13.4006	436	13.4006	360
13.4203	897	13.4203	578	13.4203	458	13.4203	597	13.4203	633	13.4203	563	13.4203	422	13.4203	360
13.4399	895	13.4399	588	13.4399	475	13.4399	600	13.4399	609	13.4399	529	13.4399	390	13.4399	355
13.4596	864	13.4596	590	13.4596	481	13.4596	620	13.4596	646	13.4596	534	13.4596	428	13.4596	353
13.4792	850	13.4792	579	13.4792	440	13.4792	607	13.4792	601	13.4792	533	13.4792	422	13.4792	338
13.4989	886	13.4989	548	13.4989	449	13.4989	617	13.4989	637	13.4989	529	13.4989	412	13.4989	332
13.5185	840	13.5185	596	13.5185	430	13.5185	618	13.5185	695	13.5185	499	13.5185	406	13.5185	382
13.5382	873	13.5382	612	13.5382	455	13.5382	614	13.5382	608	13.5382	548	13.5382	433	13.5382	363
13.5579	890	13.5579	612	13.5579	470	13.5579	597	13.5579	641	13.5579	546	13.5579	443	13.5579	370
13.5775	921	13.5775	556	13.5775	429	13.5775	655	13.5775	645	13.5775	564	13.5775	439	13.5775	328
13.5972	876	13.5972	591	13.5972	438	13.5972	609	13.5972	648	13.5972	510	13.5972	435	13.5972	359
13.6168	878	13.6168	602	13.6168	457	13.6168	626	13.6168	642	13.6168	574	13.6168	411	13.6168	346
13.6365	865	13.6365	555	13.6365	466	13.6365	580	13.6365	628	13.6365	539	13.6365	416	13.6365	346
13.6561	860	13.6561	574	13.6561	449	13.6561	621	13.6561	650	13.6561	542	13.6561	421	13.6561	351
13.6758	857	13.6758	656	13.6758	448	13.6758	632	13.6758	613	13.6758	521	13.6758	435	13.6758	366
13.6955	853	13.6955	577	13.6955	464	13.6955	635	13.6955	611	13.6955	556	13.6955	427	13.6955	380
13.7151	835	13.7151	608	13.7151	439	13.7151	607	13.7151	659	13.7151	548	13.7151	403	13.7151	302
13.7348	900	13.7348	592	13.7348	407	13.7348	613	13.7348	552	13.7348	534	13.7348	448	13.7348	351
13.7544	858	13.7544	583	13.7544	451	13.7544	612	13.7544	624	13.7544	503	13.7544	440	13.7544	371
13.7741	863	13.7741	653	13.7741	444	13.7741	610	13.7741	560	13.7741	507	13.7741	427	13.7741	310
13.7937	858	13.7937	538	13.7937	418	13.7937	619	13.7937	645	13.7937	523	13.7937	405	13.7937	359
13.8134	874	13.8134	609	13.8134	453	13.8134	671	13.8134	630	13.8134	557	13.8134	417	13.8134	359
13.8331	841	13.8331	589	13.8331	437	13.8331	618	13.8331	571	13.8331	548	13.8331	426	13.8331	332
13.8527	818	13.8527	612	13.8527	446	13.8527	591	13.8527	649	13.8527	560	13.8527	364	13.8527	370
13.8724	821	13.8724	568	13.8724	417	13.8724	621	13.8724	644	13.8724	542	13.8724	459	13.8724	377
13.892	855	13.892	566	13.892	403	13.892	625	13.892	639	13.892	570	13.892	401	13.892	349
13.9117	864	13.9117	583	13.9117	431	13.9117	631	13.9117	643	13.9117	504	13.9117	403	13.9117	350
13.9313	871	13.9313	605	13.9313	504	13.9313	637	13.9313	634	13.9313	558	13.9313	427	13.9313	333
13.951	908	13.951	604	13.951	422	13.951	587	13.951	602	13.951	532	13.951	456	13.951	379
13.9707	828	13.9707	595	13.9707	437	13.9707	615	13.9707	644	13.9707	537	13.9707	406	13.9707	365
13.9903	872	13.9903	569	13.9903	456	13.9903	623	13.9903	635	13.9903	563	13.9903	413	13.9903	355
14.01	894	14.01	578	14.01	450	14.01	645	14.01	581	14.01	581	14.01	392	14.01	382
14.0296	912	14.0296	578	14.0296	448	14.0296	657	14.0296	612	14.0296	523	14.0296	414	14.0296	348
14.0493	838	14.0493	580	14.0493	426	14.0493	622	14.0493	634	14.0493	548	14.0493	453	14.0493	390
14.0689	846	14.0689	622	14.0689	473	14.0689	592	14.0689	656	14.0689	518	14.0689	389	14.0689	381
14.0886	886	14.0886	569	14.0886	474	14.0886	642	14.0886	620	14.0886	509	14.0886	404	14.0886	357
14.1083	901	14.1083	588	14.1083	458	14.1083	616	14.1083	633	14.1083	529	14.1083	440	14.1083	346
14.1279	861	14.1279	620	14.1279	449	14.1279	601	14.1279	641	14.1279	521	14.1279	432	14.1279	352
14.1476	913	14.1476	575	14.1476	470	14.1476	632	14.1476	577	14.1476	522	14.1476	435	14.1476	376
14.1672	880	14.1672	607	14.1672	435	14.1672	645	14.1672	609	14.1672	536	14.1672	416	14.1672	331
14.1869	838	14.1869	586	14.1869	462	14.1869	654	14.1869	585	14.1869	542	14.1869	418	14.1869	306
14.2065	875	14.2065	606	14.2065	412	14.2065	634	14.2065	642	14.2065	594	14.2065	414	14.2065	365
14.2262	839	14.2262	556	14.2262	451	14.2262	608	14.2262	593	14.2262	539	14.2262	396	14.2262	357
14.2458	916	14.2458	631	14.2458	449	14.2458	653	14.2458	626	14.2458	547	14.2458	411	14.2458	349
14.2655	840	14.2655	586	14.2655	451	14.2655	623	14.2655	638	14.2655	506	14.2655	404	14.2655	348
14.2852	861	14.2852	599	14.2852	429	14.2852	643	14.2852	619	14.2852	566	14.2852	395	14.2852	387
14.3048	907	14.3048	572	14.3048	465	14.3048	622	14.3048	612	14.3048	545	14.3048	446	14.3048	347
14.3245	907	14.3245	572	14.3245	456	14.3245	583	14.3245	666	14.3245	531	14.3245	410	14.3245	348
14.3441	900	14.3441	603	14.3441	442	14.3441	604	14.3441	655	14.3441	534	14.3441	404	14.3441	390
14.3638	858	14.3638	603	14.3638	466	14.3638	702	14.3638	570	14.3638	514	14.3638	425	14.3638	347
14.3834	868	14.3834	532	14.3834	446	14.3834	634	14.3834	631	14.3834	522	14.3834	411	14.3834	337
14.4031	875	14.4031	630	14.4031	448	14.4031	633	14.4031	626	14.4031	496	14.4031	438	14.4031	353
14.4228	826	14.4228	560	14.4228	438	14.4228	600	14.4228	618	14.4228	526	14.4228	442	14.4228	322
14.4424	902	14.4424	620	14.4424	456	14.4424	647	14.4424	652	14.4424	501	14.4424	421	14.4424	324
14.4621	817	14.4621	591	14.4621	410	14.4621	634	14.4621	650	14.4621	532	14.4621	400	14.4621	355
14.4817	851	14.4817	624	14.4817	439	14.4817	641	14.4817	622	14.4817	520	14.4817	415	14.4817	349
14.5014	909	14.5014	612	14.5014	456	14.5014	682	14.5014	598	14.5014	523	14.5014	404	14.5014	341
14.521	858	14.521	597	14.521	421	14.521	633	14.521	641	14.521	538	14.521	413	14.521	347
14.5407	875	14.5407	589	14.5407	484	14.5407	676	14.5407	687	14.5407	510	14.5407	423	14.5407	339
14.5604	890	14.5604	589	14.5604	468	14.5604	596	14.5604	622	14.5604	536	14.5604	397	14.5604	382
14.58	932	14.58	575	14.58	466	14.58	631	14.58	624	14.58	554	14.58	420	14.58	329
14.5997	891	14.5997	626	14.5997	425	14.5997	611	14.5997	623	14.5997	494	14.5997	397	14.5997	349
14.6193	882	14.6193	575	14.6193	474	14.6193	647	14.6193	627	14.6193	528	14.6193	408	14.6193	363
14.639	879	14.639	605	14.639	434	14.639	593	14.639	602	14.639	541	14.639	432	14.639	317
14.6586	861	14.6586	553	14.6586	471	14.6586	633	14.6586	618	14.6586	535	14.6586	428	14.6586	367
14.6783	853	14.6783	597	14.6783	455	14.6783	618	14.6783	612	14.6783	521	14.6783	416	14.6783	339
14.698	863	14.698	579	14.698	495	14.698	627	14.698	632	14.698	562	14.698	410	14.698	347
14.7176	883	14.7176	606	14.7176	433	14.7176	649	14.7176	632	14.7176	505	14.7176	398	14.7176	366
14.7373	906	14.7373	575	14.7373	464	14.7373	633	14.7373	607	14.7373	539	14.7373	433	14.7373	348
14.7569	893	14.7569	607	14.7569	507	14.7569	628	14.7569	630	14.7569	486	14.7569	435	14.7569	382
14.7766	918	14.7766	594	14.7766	433	14.7766	644	14.7766	593	14.7766	520	14.7766	420	14.7766	349
14.7962	891	14.7962	585	14.7962	473	14.7962	644	14.7962	639	14.7962	461	14.7962	421	14.7962	384
14.8159	917	14.8159	572	14.8159	480	14.8159	621	14.8159	715	14.8159	531	14.8159	459	14.8159	396
14.8355	892	14.8355	627	14.8355	487	14.8355	644	14.8355	649	14.8355	517	14.8355	415	14.8355	376
14.8552	930	14.8552	646	14.8552	444	14.8552	647	14.8552	662	14.8552	509	14.8552	462	14.8552	308
14.8749	894	14.8749	643	14.8749	494	14.8749	628	14.8749	638	14.8749	555	14.8749	415	14.8749	349
14.8945	841	14.8945	634	14.8945	475	14.8945	651	14.8945	654	14.8945	537	14.8945	414	14.8945	348
14.9142	840	14.9142	573	14.9142	440	14.9142	674	14.9142	625	14.9142	496	14.9142	406	14.9142	338
14.9338	852	14.9338	643	14.9338	454	14.9338	686	14.9338	648	14.9338	591	14.9338	427	14.9338	363
14.9535	930	14.9535	587	14.9535	465	14.9535	613	14.9535	614	14.9535	509	14.9535	427	14.9535	326
14.9731	915	14.9731	599	14.9731	432	14.9731	605	14.9731	638	14.9731	534	14.9731	430	14.9731	375
14.9928	858	14.9928	583	14.9928	509	14.9928	694	14.9928	667	14.9928	565	14.9928	439	14.9928	338
15.0125	914	15.0125	598	15.0125	456	15.0125	670	15.0125	626	15.0125	563	15.0125	412	15.0125	321
15.0321	905	15.0321	652	15.0321	489	15.0321	632	15.0321	612	15.0321	519	15.0321	417	15.0321	333
15.0518	891	15.0518	600	15.0518	500	15.0518	599	15.0518	644	15.0518	540	15.0518	405	15.0518	355
15.0714	834	15.0714	616	15.0714	461	15.0714	638	15.0714	594	15.0714	512	15.0714	435	15.0714	347
15.0911	856	15.0911	591	15.0911	474	15.0911	659	15.0911	572	15.0911	516	15.0911	395	15.0911	374
15.1107	927	15.1107	631	15.1107	475	15.1107	658	15.1107	578	15.1107	527	15.1107	438	15.1107	340
15.1304	921	15.1304	642	15.1304	462	15.1304	627	15.1304	657	15.1304	553	15.1304	453	15.1304	342
15.1501	885	15.1501	598	15.1501	436	15.1501	639	15.1501	646	15.1501	534	15.1501	441	15.1501	330
15.1697	871	15.1697	589	15.1697	537	15.1697	650	15.1697	635	15.1697	541	15.1697	455	15.1697	328
15.1894	880	15.1894	606	15.1894	453	15.1894	641	15.1894	603	15.1894	519	15.1894	399	15.1894	362
15.209	905	15.209	637	15.209	477	15.209	636	15.209	639	15.209	514	15.209	413	15.209	340
15.2287	881	15.2287	590	15.2287	451	15.2287	683	15.2287	614	15.2287	524	15.2287	422	15.2287	350
15.2483	860	15.2483	605	15.2483	459	15.2483	666	15.2483	672	15.2483	545	15.2483	436	15.2483	384
15.268	851	15.268	636	15.268	453	15.268	596	15.268	652	15.268	491	15.268	440	15.268	359
15.2877	888	15.2877	642	15.2877	470	15.2877	652	15.2877	598	15.2877	534	15.2877	413	15.2877	373
15.3073	854	15.3073	618	15.3073	497	15.3073	679	15.3073	616	15.3073	490	15.3073	440	15.3073	310
15.327	918	15.327	597	15.327	468	15.327	626	15.327	611	15.327	482	15.327	423	15.327	376
15.3466	889	15.3466	567	15.3466	463	15.3466	682	15.3466	656	15.3466	553	15.3466	409	15.3466	331
15.3663	888	15.3663	610	15.3663	445	15.3663	673	15.3663	608	15.3663	525	15.3663	435	15.3663	319
15.3859	780	15.3859	616	15.3859	464	15.3859	617	15.3859	631	15.3859	505	15.3859	403	15.3859	374
15.4056	878	15.4056	641	15.4056	472	15.4056	677	15.4056	634	15.4056	538	15.4056	416	15.4056	366
15.4252	832	15.4252	604	15.4252	467	15.4252	677	15.4252	637	15.4252	526	15.4252	396	15.4252	347
15.4449	908	15.4449	697	15.4449	460	15.4449	650	15.4449	587	15.4449	546	15.4449	434	15.4449	341
15.4646	891	15.4646	615	15.4646	463	15.4646	698	15.4646	640	15.4646	554	15.4646	378	15.4646	344
15.4842	876	15.4842	581	15.4842	470	15.4842	675	15.4842	593	15.4842	519	15.4842	411	15.4842	328
15.5039	874	15.5039	624	15.5039	450	15.5039	650	15.5039	629	15.5039	526	15.5039	453	15.5039	331
15.5235	863	15.5235	621	15.5235	503	15.5235	663	15.5235	614	15.5235	500	15.5235	440	15.5235	351
15.5432	870	15.5432	596	15.5432	440	15.5432	691	15.5432	611	15.5432	526	15.5432	419	15.5432	359
15.5628	867	15.5628	571	15.5628	447	15.5628	630	15.5628	621	15.5628	536	15.5628	413	15.5628	344
15.5825	874	15.5825	588	15.5825	461	15.5825	651	15.5825	641	15.5825	520	15.5825	376	15.5825	308
15.6022	865	15.6022	613	15.6022	484	15.6022	679	15.6022	638	15.6022	569	15.6022	452	15.6022	336
15.6218	881	15.6218	651	15.6218	452	15.6218	667	15.6218	615	15.6218	548	15.6218	414	15.6218	334
15.6415	874	15.6415	602	15.6415	441	15.6415	671	15.6415	640	15.6415	508	15.6415	404	15.6415	346
15.6611	879	15.6611	609	15.6611	481	15.6611	626	15.6611	589	15.6611	504	15.6611	437	15.6611	359
15.6808	871	15.6808	643	15.6808	449	15.6808	676	15.6808	628	15.6808	572	15.6808	440	15.6808	355
15.7004	870	15.7004	607	15.7004	456	15.7004	676	15.7004	694	15.7004	496	15.7004	426	15.7004	326
15.7201	892	15.7201	656	15.7201	474	15.7201	650	15.7201	643	15.7201	509	15.7201	411	15.7201	361
15.7398	860	15.7398	638	15.7398	494	15.7398	673	15.7398	625	15.7398	559	15.7398	401	15.7398	347
15.7594	875	15.7594	604	15.7594	493	15.7594	685	15.7594	608	15.7594	562	15.7594	414	15.7594	318
15.7791	846	15.7791	628	15.7791	476	15.7791	656	15.7791	603	15.7791	522	15.7791	400	15.7791	368
15.7987	887	15.7987	639	15.7987	459	15.7987	698	15.7987	623	15.7987	500	15.7987	412	15.7987	380
15.8184	876	15.8184	666	15.8184	473	15.8184	670	15.8184	610	15.8184	526	15.8184	421	15.8184	364
15.838	870	15.838	575	15.838	431	15.838	633	15.838	627	15.838	531	15.838	387	15.838	362
15.8577	885	15.8577	625	15.8577	466	15.8577	607	15.8577	641	15.8577	487	15.8577	410	15.8577	314
15.8774	901	15.8774	629	15.8774	475	15.8774	658	15.8774	574	15.8774	526	15.8774	403	15.8774	368
15.897	830	15.897	630	15.897	476	15.897	615	15.897	646	15.897	529	15.897	429	15.897	310
15.9167	902	15.9167	576	15.9167	440	15.9167	719	15.9167	691	15.9167	511	15.9167	427	15.9167	326
15.9363	788	15.9363	610	15.9363	493	15.9363	640	15.9363	652	15.9363	502	15.9363	429	15.9363	339
15.956	888	15.956	634	15.956	471	15.956	625	15.956	601	15.956	517	15.956	428	15.956	345
15.9756	912	15.9756	652	15.9756	516	15.9756	666	15.9756	643	15.9756	519	15.9756	390	15.9756	337
15.9953	822	15.9953	652	15.9953	448	15.9953	698	15.9953	596	15.9953	554	15.9953	409	15.9953	334
16.015	895	16.015	604	16.015	506	16.015	644	16.015	656	16.015	502	16.015	452	16.015	316
16.0346	884	16.0346	649	16.0346	458	16.0346	639	16.0346	596	16.0346	487	16.0346	438	16.0346	329
16.0543	832	16.0543	635	16.0543	475	16.0543	681	16.0543	615	16.0543	500	16.0543	383	16.0543	358
16.0739	852	16.0739	612	16.0739	493	16.0739	661	16.0739	568	16.0739	550	16.0739	423	16.0739	339
16.0936	851	16.0936	636	16.0936	486	16.0936	685	16.0936	659	16.0936	487	16.0936	430	16.0936	347
16.1132	929	16.1132	591	16.1132	506	16.1132	625	16.1132	638	16.1132	508	16.1132	434	16.1132	331
16.1329	901	16.1329	619	16.1329	492	16.1329	642	16.1329	620	16.1329	515	16.1329	429	16.1329	347
16.1525	856	16.1525	632	16.1525	496	16.1525	685	16.1525	637	16.1525	523	16.1525	416	16.1525	320
16.1722	880	16.1722	639	16.1722	483	16.1722	710	16.1722	620	16.1722	521	16.1722	442	16.1722	341
16.1919	886	16.1919	656	16.1919	491	16.1919	698	16.1919	595	16.1919	525	16.1919	380	16.1919	313
16.2115	781	16.2115	595	16.2115	498	16.2115	706	16.2115	656	16.2115	540	16.2115	347	16.2115	334
16.2312	926	16.2312	653	16.2312	503	16.2312	619	16.2312	603	16.2312	515	16.2312	417	16.2312	360
16.2508	861	16.2508	619	16.2508	491	16.2508	724	16.2508	649	16.2508	515	16.2508	413	16.2508	347
16.2705	830	16.2705	630	16.2705	486	16.2705	657	16.2705	582	16.2705	550	16.2705	402	16.2705	349
16.2901	878	16.2901	624	16.2901	512	16.2901	701	16.2901	606	16.2901	537	16.2901	425	16.2901	329
16.3098	886	16.3098	697	16.3098	500	16.3098	683	16.3098	644	16.3098	525	16.3098	419	16.3098	312
16.3295	830	16.3295	666	16.3295	483	16.3295	689	16.3295	652	16.3295	507	16.3295	415	16.3295	345
16.3491	901	16.3491	647	16.3491	514	16.3491	684	16.3491	665	16.3491	526	16.3491	419	16.3491	325
16.3688	856	16.3688	609	16.3688	505	16.3688	639	16.3688	626	16.3688	554	16.3688	393	16.3688	335
16.3884	879	16.3884	665	16.3884	497	16.3884	662	16.3884	629	16.3884	534	16.3884	406	16.3884	359
16.4081	880	16.4081	648	16.4081	471	16.4081	665	16.4081	648	16.4081	485	16.4081	410	16.4081	330
16.4277	869	16.4277	639	16.4277	445	16.4277	702	16.4277	614	16.4277	516	16.4277	477	16.4277	371
16.4474	845	16.4474	683	16.4474	442	16.4474	711	16.4474	573	16.4474	540	16.4474	385	16.4474	343
16.4671	860	16.4671	594	16.4671	459	16.4671	684	16.4671	659	16.4671	533	16.4671	384	16.4671	354
16.4867	883	16.4867	658	16.4867	525	16.4867	669	16.4867	635	16.4867	533	16.4867	421	16.4867	309
16.5064	864	16.5064	642	16.5064	523	16.5064	689	16.5064	615	16.5064	551	16.5064	390	16.5064	332
16.526	858	16.526	624	16.526	480	16.526	670	16.526	684	16.526	523	16.526	409	16.526	343
16.5457	870	16.5457	665	16.5457	487	16.5457	698	16.5457	606	16.5457	553	16.5457	401	16.5457	364
16.5653	880	16.5653	660	16.5653	473	16.5653	668	16.5653	603	16.5653	565	16.5653	383	16.5653	316
16.585	906	16.585	594	16.585	488	16.585	645	16.585	632	16.585	477	16.585	413	16.585	331
16.6047	855	16.6047	642	16.6047	489	16.6047	677	16.6047	600	16.6047	515	16.6047	429	16.6047	343
16.6243	858	16.6243	650	16.6243	530	16.6243	719	16.6243	606	16.6243	527	16.6243	425	16.6243	347
16.644	847	16.644	682	16.644	519	16.644	673	16.644	651	16.644	473	16.644	416	16.644	326
16.6636	899	16.6636	643	16.6636	512	16.6636	693	16.6636	623	16.6636	532	16.6636	440	16.6636	311
16.6833	873	16.6833	656	16.6833	517	16.6833	675	16.6833	666	16.6833	542	16.6833	388	16.6833	321
16.7029	866	16.7029	666	16.7029	526	16.7029	652	16.7029	630	16.7029	499	16.7029	387	16.7029	375
16.7226	900	16.7226	654	16.7226	518	16.7226	663	16.7226	645	16.7226	570	16.7226	418	16.7226	340
16.7422	879	16.7422	653	16.7422	522	16.7422	653	16.7422	615	16.7422	531	16.7422	417	16.7422	378
16.7619	904	16.7619	687	16.7619	540	16.7619	654	16.7619	595	16.7619	526	16.7619	429	16.7619	297
16.7816	851	16.7816	697	16.7816	555	16.7816	661	16.7816	623	16.7816	502	16.7816	402	16.7816	334
16.8012	854	16.8012	681	16.8012	505	16.8012	676	16.8012	623	16.8012	566	16.8012	413	16.8012	359
16.8209	905	16.8209	672	16.8209	533	16.8209	727	16.8209	582	16.8209	516	16.8209	449	16.8209	316
16.8405	917	16.8405	652	16.8405	526	16.8405	660	16.8405	598	16.8405	508	16.8405	429	16.8405	328
16.8602	893	16.8602	665	16.8602	468	16.8602	662	16.8602	634	16.8602	545	16.8602	429	16.8602	337
16.8798	878	16.8798	664	16.8798	521	16.8798	704	16.8798	596	16.8798	525	16.8798	383	16.8798	328
16.8995	884	16.8995	676	16.8995	492	16.8995	674	16.8995	603	16.8995	523	16.8995	396	16.8995	315
16.9192	850	16.9192	664	16.9192	527	16.9192	682	16.9192	654	16.9192	499	16.9192	432	16.9192	356
16.9388	929	16.9388	693	16.9388	522	16.9388	696	16.9388	665	16.9388	499	16.9388	428	16.9388	312
16.9585	850	16.9585	677	16.9585	516	16.9585	686	16.9585	674	16.9585	540	16.9585	423	16.9585	335
16.9781	933	16.9781	700	16.9781	519	16.9781	728	16.9781	630	16.9781	498	16.9781	444	16.9781	324
16.9978	894	16.9978	715	16.9978	487	16.9978	694	16.9978	656	16.9978	486	16.9978	471	16.9978	292
17.0174	875	17.0174	655	17.0174	523	17.0174	691	17.0174	662	17.0174	529	17.0174	391	17.0174	319
17.0371	902	17.0371	691	17.0371	548	17.0371	666	17.0371	615	17.0371	542	17.0371	422	17.0371	329
17.0568	935	17.0568	643	17.0568	508	17.0568	668	17.0568	603	17.0568	471	17.0568	409	17.0568	371
17.0764	855	17.0764	671	17.0764	464	17.0764	679	17.0764	570	17.0764	554	17.0764	434	17.0764	352
17.0961	861	17.0961	620	17.0961	517	17.0961	712	17.0961	682	17.0961	511	17.0961	416	17.0961	362
17.1157	876	17.1157	628	17.1157	508	17.1157	675	17.1157	615	17.1157	470	17.1157	425	17.1157	353
17.1354	876	17.1354	686	17.1354	531	17.1354	635	17.1354	631	17.1354	523	17.1354	440	17.1354	325
17.155	874	17.155	638	17.155	487	17.155	703	17.155	572	17.155	549	17.155	440	17.155	367
17.1747	884	17.1747	660	17.1747	530	17.1747	718	17.1747	635	17.1747	500	17.1747	383	17.1747	348
17.1944	920	17.1944	660	17.1944	550	17.1944	730	17.1944	641	17.1944	561	17.1944	380	17.1944	352
17.214	808	17.214	649	17.214	538	17.214	694	17.214	643	17.214	552	17.214	439	17.214	363
17.2337	865	17.2337	698	17.2337	513	17.2337	682	17.2337	646	17.2337	515	17.2337	407	17.2337	354
17.2533	862	17.2533	642	17.2533	517	17.2533	687	17.2533	578	17.2533	557	17.2533	408	17.2533	396
17.273	869	17.273	667	17.273	513	17.273	654	17.273	619	17.273	516	17.273	403	17.273	322
17.2926	911	17.2926	698	17.2926	550	17.2926	672	17.2926	638	17.2926	544	17.2926	411	17.2926	339
17.3123	860	17.3123	702	17.3123	520	17.3123	674	17.3123	652	17.3123	537	17.3123	432	17.3123	330
17.3319	827	17.3319	665	17.3319	513	17.3319	656	17.3319	620	17.3319	539	17.3319	464	17.3319	330
17.3516	868	17.3516	653	17.3516	544	17.3516	657	17.3516	585	17.3516	525	17.3516	400	17.3516	366
17.3713	865	17.3713	686	17.3713	546	17.3713	708	17.3713	596	17.3713	551	17.3713	388	17.3713	369
17.3909	898	17.3909	647	17.3909	574	17.3909	691	17.3909	618	17.3909	505	17.3909	386	17.3909	344
17.4106	822	17.4106	661	17.4106	531	17.4106	705	17.4106	660	17.4106	543	17.4106	389	17.4106	348
17.4302	884	17.4302	700	17.4302	511	17.4302	647	17.4302	627	17.4302	536	17.4302	429	17.4302	353
17.4499	892	17.4499	690	17.4499	563	17.4499	710	17.4499	672	17.4499	524	17.4499	388	17.4499	335
17.4695	937	17.4695	626	17.4695	579	17.4695	736	17.4695	582	17.4695	560	17.4695	422	17.4695	351
17.4892	917	17.4892	628	17.4892	539	17.4892	681	17.4892	637	17.4892	488	17.4892	374	17.4892	324
17.5089	834	17.5089	697	17.5089	536	17.5089	663	17.5089	651	17.5089	533	17.5089	399	17.5089	356
17.5285	907	17.5285	663	17.5285	548	17.5285	652	17.5285	633	17.5285	490	17.5285	405	17.5285	318
17.5482	872	17.5482	713	17.5482	507	17.5482	683	17.5482	640	17.5482	505	17.5482	403	17.5482	329
17.5678	880	17.5678	663	17.5678	525	17.5678	721	17.5678	632	17.5678	526	17.5678	412	17.5678	343
17.5875	850	17.5875	633	17.5875	516	17.5875	712	17.5875	586	17.5875	510	17.5875	408	17.5875	328
17.6071	900	17.6071	663	17.6071	489	17.6071	674	17.6071	635	17.6071	501	17.6071	427	17.6071	351
17.6268	858	17.6268	654	17.6268	549	17.6268	632	17.6268	564	17.6268	522	17.6268	405	17.6268	343
17.6465	889	17.6465	679	17.6465	541	17.6465	699	17.6465	663	17.6465	523	17.6465	401	17.6465	339
17.6661	878	17.6661	736	17.6661	529	17.6661	741	17.6661	663	17.6661	489	17.6661	434	17.6661	339
17.6858	879	17.6858	649	17.6858	562	17.6858	708	17.6858	590	17.6858	516	17.6858	397	17.6858	332
17.7054	912	17.7054	728	17.7054	568	17.7054	690	17.7054	620	17.7054	498	17.7054	415	17.7054	325
17.7251	879	17.7251	684	17.7251	531	17.7251	691	17.7251	652	17.7251	500	17.7251	433	17.7251	312
17.7447	837	17.7447	668	17.7447	534	17.7447	710	17.7447	626	17.7447	517	17.7447	387	17.7447	325
17.7644	900	17.7644	686	17.7644	586	17.7644	723	17.7644	624	17.7644	528	17.7644	419	17.7644	356
17.7841	877	17.7841	683	17.7841	533	17.7841	720	17.7841	601	17.7841	502	17.7841	405	17.7841	338
17.8037	921	17.8037	688	17.8037	492	17.8037	637	17.8037	621	17.8037	549	17.8037	436	17.8037	336
17.8234	836	17.8234	716	17.8234	516	17.8234	682	17.8234	644	17.8234	528	17.8234	365	17.8234	302
17.843	906	17.843	694	17.843	560	17.843	660	17.843	649	17.843	481	17.843	415	17.843	334
17.8627	890	17.8627	694	17.8627	557	17.8627	687	17.8627	655	17.8627	531	17.8627	394	17.8627	357
17.8823	836	17.8823	693	17.8823	539	17.8823	712	17.8823	647	17.8823	531	17.8823	384	17.8823	353
17.902	864	17.902	671	17.902	571	17.902	635	17.902	608	17.902	499	17.902	442	17.902	317
17.9217	931	17.9217	695	17.9217	551	17.9217	711	17.9217	620	17.9217	518	17.9217	421	17.9217	350
17.9413	839	17.9413	674	17.9413	562	17.9413	663	17.9413	590	17.9413	495	17.9413	413	17.9413	310
17.961	914	17.961	676	17.961	544	17.961	712	17.961	618	17.961	525	17.961	421	17.961	332
17.9806	853	17.9806	712	17.9806	526	17.9806	681	17.9806	612	17.9806	526	17.9806	389	17.9806	323
18.0003	910	18.0003	725	18.0003	557	18.0003	667	18.0003	628	18.0003	513	18.0003	396	18.0003	373
18.0199	848	18.0199	685	18.0199	532	18.0199	668	18.0199	632	18.0199	491	18.0199	427	18.0199	354
18.0396	900	18.0396	701	18.0396	550	18.0396	680	18.0396	637	18.0396	507	18.0396	382	18.0396	379
18.0592	884	18.0592	664	18.0592	581	18.0592	695	18.0592	641	18.0592	519	18.0592	404	18.0592	374
18.0789	865	18.0789	709	18.0789	537	18.0789	682	18.0789	605	18.0789	525	18.0789	405	18.0789	336
18.0986	830	18.0986	712	18.0986	566	18.0986	687	18.0986	670	18.0986	498	18.0986	407	18.0986	293
18.1182	909	18.1182	694	18.1182	580	18.1182	687	18.1182	644	18.1182	509	18.1182	409	18.1182	354
18.1379	882	18.1379	727	18.1379	537	18.1379	699	18.1379	643	18.1379	506	18.1379	398	18.1379	341
18.1575	856	18.1575	718	18.1575	581	18.1575	666	18.1575	685	18.1575	547	18.1575	424	18.1575	342
18.1772	860	18.1772	711	18.1772	597	18.1772	657	18.1772	648	18.1772	517	18.1772	407	18.1772	334
18.1968	864	18.1968	696	18.1968	523	18.1968	715	18.1968	623	18.1968	485	18.1968	402	18.1968	314
18.2165	924	18.2165	683	18.2165	555	18.2165	666	18.2165	610	18.2165	499	18.2165	397	18.2165	348
18.2362	946	18.2362	709	18.2362	541	18.2362	710	18.2362	617	18.2362	468	18.2362	388	18.2362	346
18.2558	924	18.2558	683	18.2558	543	18.2558	653	18.2558	633	18.2558	517	18.2558	394	18.2558	299
18.2755	837	18.2755	692	18.2755	588	18.2755	708	18.2755	645	18.2755	513	18.2755	380	18.2755	344
18.2951	875	18.2951	722	18.2951	558	18.2951	674	18.2951	612	18.2951	482	18.2951	366	18.2951	332
18.3148	879	18.3148	717	18.3148	551	18.3148	712	18.3148	633	18.3148	506	18.3148	398	18.3148	356
18.3344	842	18.3344	718	18.3344	577	18.3344	712	18.3344	616	18.3344	508	18.3344	415	18.3344	334
18.3541	884	18.3541	716	18.3541	619	18.3541	734	18.3541	606	18.3541	501	18.3541	416	18.3541	338
18.3738	835	18.3738	699	18.3738	606	18.3738	692	18.3738	569	18.3738	490	18.3738	394	18.3738	362
18.3934	841	18.3934	699	18.3934	601	18.3934	771	18.3934	590	18.3934	485	18.3934	412	18.3934	350
18.4131	853	18.4131	691	18.4131	587	18.4131	674	18.4131	565	18.4131	517	18.4131	408	18.4131	358
18.4327	893	18.4327	716	18.4327	583	18.4327	677	18.4327	634	18.4327	489	18.4327	392	18.4327	318
18.4524	922	18.4524	706	18.4524	565	18.4524	694	18.4524	623	18.4524	545	18.4524	437	18.4524	336
18.472	926	18.472	699	18.472	588	18.472	744	18.472	662	18.472	516	18.472	407	18.472	327
18.4917	876	18.4917	676	18.4917	591	18.4917	675	18.4917	644	18.4917	504	18.4917	443	18.4917	348
18.5114	851	18.5114	695	18.5114	558	18.5114	641	18.5114	623	18.5114	470	18.5114	367	18.5114	363
18.531	857	18.531	684	18.531	589	18.531	683	18.531	656	18.531	467	18.531	403	18.531	374
18.5507	931	18.5507	707	18.5507	589	18.5507	679	18.5507	644	18.5507	494	18.5507	418	18.5507	339
18.5703	908	18.5703	698	18.5703	524	18.5703	684	18.5703	654	18.5703	513	18.5703	398	18.5703	351
18.59	858	18.59	689	18.59	599	18.59	664	18.59	626	18.59	501	18.59	404	18.59	358
18.6096	916	18.6096	736	18.6096	596	18.6096	677	18.6096	636	18.6096	501	18.6096	449	18.6096	351
18.6293	866	18.6293	728	18.6293	617	18.6293	703	18.6293	617	18.6293	508	18.6293	392	18.6293	338
18.6489	924	18.6489	734	18.6489	598	18.6489	699	18.6489	622	18.6489	533	18.6489	394	18.6489	351
18.6686	928	18.6686	735	18.6686	567	18.6686	714	18.6686	670	18.6686	534	18.6686	414	18.6686	365
18.6883	871	18.6883	732	18.6883	571	18.6883	713	18.6883	635	18.6883	479	18.6883	419	18.6883	322
18.7079	888	18.7079	723	18.7079	600	18.7079	683	18.7079	577	18.7079	513	18.7079	410	18.7079	334
18.7276	840	18.7276	693	18.7276	559	18.7276	704	18.7276	635	18.7276	516	18.7276	416	18.7276	339
18.7472	854	18.7472	743	18.7472	587	18.7472	707	18.7472	665	18.7472	500	18.7472	393	18.7472	349
18.7669	850	18.7669	715	18.7669	632	18.7669	675	18.7669	693	18.7669	532	18.7669	453	18.7669	307
18.7865	863	18.7865	703	18.7865	641	18.7865	721	18.7865	651	18.7865	500	18.7865	398	18.7865	361
18.8062	933	18.8062	758	18.8062	623	18.8062	664	18.8062	616	18.8062	452	18.8062	404	18.8062	332
18.8259	893	18.8259	737	18.8259	614	18.8259	675	18.8259	636	18.8259	507	18.8259	379	18.8259	329
18.8455	911	18.8455	703	18.8455	601	18.8455	684	18.8455	646	18.8455	510	18.8455	407	18.8455	348
18.8652	889	18.8652	685	18.8652	566	18.8652	672	18.8652	629	18.8652	485	18.8652	405	18.8652	354
18.8848	874	18.8848	698	18.8848	617	18.8848	716	18.8848	609	18.8848	532	18.8848	415	18.8848	336
18.9045	851	18.9045	735	18.9045	614	18.9045	722	18.9045	603	18.9045	531	18.9045	435	18.9045	342
18.9241	864	18.9241	708	18.9241	584	18.9241	748	18.9241	627	18.9241	512	18.9241	398	18.9241	328
18.9438	888	18.9438	789	18.9438	643	18.9438	701	18.9438	621	18.9438	499	18.9438	406	18.9438	367
18.9635	923	18.9635	745	18.9635	572	18.9635	716	18.9635	642	18.9635	516	18.9635	375	18.9635	340
18.9831	873	18.9831	763	18.9831	656	18.9831	710	18.9831	607	18.9831	511	18.9831	417	18.9831	337
19.0028	914	19.0028	707	19.0028	652	19.0028	725	19.0028	633	19.0028	498	19.0028	416	19.0028	335
19.0224	907	19.0224	683	19.0224	630	19.0224	686	19.0224	655	19.0224	514	19.0224	413	19.0224	311
19.0421	943	19.0421	756	19.0421	591	19.0421	683	19.0421	645	19.0421	525	19.0421	416	19.0421	335
19.0617	856	19.0617	720	19.0617	552	19.0617	706	19.0617	637	19.0617	533	19.0617	373	19.0617	325
19.0814	878	19.0814	762	19.0814	628	19.0814	697	19.0814	645	19.0814	525	19.0814	411	19.0814	348
19.1011	880	19.1011	749	19.1011	622	19.1011	694	19.1011	659	19.1011	505	19.1011	394	19.1011	355
19.1207	865	19.1207	711	19.1207	636	19.1207	731	19.1207	684	19.1207	503	19.1207	444	19.1207	322
19.1404	896	19.1404	733	19.1404	629	19.1404	701	19.1404	640	19.1404	493	19.1404	404	19.1404	322
19.16	876	19.16	725	19.16	610	19.16	673	19.16	667	19.16	519	19.16	391	19.16	350
19.1797	832	19.1797	751	19.1797	634	19.1797	697	19.1797	627	19.1797	501	19.1797	401	19.1797	336
19.1993	833	19.1993	751	19.1993	637	19.1993	702	19.1993	595	19.1993	488	19.1993	413	19.1993	335
19.219	824	19.219	802	19.219	636	19.219	684	19.219	671	19.219	531	19.219	421	19.219	355
19.2386	926	19.2386	736	19.2386	619	19.2386	718	19.2386	656	19.2386	536	19.2386	394	19.2386	326
19.2583	916	19.2583	776	19.2583	629	19.2583	678	19.2583	649	19.2583	537	19.2583	398	19.2583	325
19.278	938	19.278	749	19.278	641	19.278	678	19.278	614	19.278	498	19.278	380	19.278	352
19.2976	883	19.2976	786	19.2976	614	19.2976	722	19.2976	625	19.2976	511	19.2976	422	19.2976	337
19.3173	861	19.3173	751	19.3173	624	19.3173	707	19.3173	661	19.3173	550	19.3173	428	19.3173	349
19.3369	891	19.3369	697	19.3369	620	19.3369	700	19.3369	644	19.3369	538	19.3369	421	19.3369	346
19.3566	849	19.3566	707	19.3566	592	19.3566	704	19.3566	681	19.3566	523	19.3566	416	19.3566	361
19.3762	820	19.3762	719	19.3762	606	19.3762	663	19.3762	672	19.3762	559	19.3762	426	19.3762	358
19.3959	841	19.3959	704	19.3959	630	19.3959	704	19.3959	688	19.3959	538	19.3959	410	19.3959	356
19.4156	876	19.4156	762	19.4156	623	19.4156	692	19.4156	683	19.4156	488	19.4156	411	19.4156	341
19.4352	890	19.4352	709	19.4352	669	19.4352	712	19.4352	668	19.4352	553	19.4352	432	19.4352	365
19.4549	907	19.4549	775	19.4549	684	19.4549	718	19.4549	634	19.4549	528	19.4549	411	19.4549	363
19.4745	920	19.4745	709	19.4745	659	19.4745	737	19.4745	658	19.4745	516	19.4745	420	19.4745	337
19.4942	887	19.4942	725	19.4942	616	19.4942	668	19.4942	681	19.4942	603	19.4942	440	19.4942	349
19.5138	894	19.5138	718	19.5138	610	19.5138	690	19.5138	626	19.5138	544	19.5138	391	19.5138	331
19.5335	888	19.5335	760	19.5335	598	19.5335	709	19.5335	631	19.5335	532	19.5335	442	19.5335	315
19.5532	891	19.5532	739	19.5532	661	19.5532	667	19.5532	639	19.5532	522	19.5532	424	19.5532	339
19.5728	875	19.5728	721	19.5728	637	19.5728	679	19.5728	584	19.5728	519	19.5728	395	19.5728	344
19.5925	875	19.5925	736	19.5925	652	19.5925	733	19.5925	664	19.5925	523	19.5925	409	19.5925	328
19.6121	885	19.6121	716	19.6121	610	19.6121	732	19.6121	659	19.6121	543	19.6121	445	19.6121	359
19.6318	896	19.6318	747	19.6318	680	19.6318	698	19.6318	655	19.6318	533	19.6318	411	19.6318	318
19.6514	836	19.6514	738	19.6514	645	19.6514	764	19.6514	631	19.6514	520	19.6514	432	19.6514	352
19.6711	901	19.6711	714	19.6711	604	19.6711	697	19.6711	664	19.6711	562	19.6711	403	19.6711	340
19.6908	897	19.6908	773	19.6908	665	19.6908	708	19.6908	675	19.6908	560	19.6908	420	19.6908	340
19.7104	823	19.7104	716	19.7104	625	19.7104	678	19.7104	662	19.7104	483	19.7104	398	19.7104	336
19.7301	865	19.7301	771	19.7301	653	19.7301	698	19.7301	686	19.7301	555	19.7301	464	19.7301	283
19.7497	862	19.7497	765	19.7497	662	19.7497	670	19.7497	660	19.7497	552	19.7497	410	19.7497	346
19.7694	869	19.7694	752	19.7694	658	19.7694	682	19.7694	631	19.7694	583	19.7694	429	19.7694	373
19.789	896	19.789	763	19.789	629	19.789	707	19.789	656	19.789	520	19.789	416	19.789	319
19.8087	915	19.8087	751	19.8087	640	19.8087	703	19.8087	611	19.8087	544	19.8087	428	19.8087	327
19.8284	889	19.8284	785	19.8284	671	19.8284	750	19.8284	606	19.8284	531	19.8284	427	19.8284	348
19.848	797	19.848	758	19.848	652	19.848	716	19.848	639	19.848	545	19.848	422	19.848	333
19.8677	858	19.8677	723	19.8677	648	19.8677	704	19.8677	637	19.8677	526	19.8677	418	19.8677	361
19.8873	902	19.8873	819	19.8873	658	19.8873	710	19.8873	627	19.8873	566	19.8873	442	19.8873	393
19.907	857	19.907	772	19.907	638	19.907	712	19.907	636	19.907	533	19.907	399	19.907	359
19.9266	879	19.9266	773	19.9266	624	19.9266	693	19.9266	668	19.9266	558	19.9266	434	19.9266	373
19.9463	818	19.9463	797	19.9463	642	19.9463	698	19.9463	643	19.9463	551	19.9463	469	19.9463	375
19.9659	876	19.9659	733	19.9659	685	19.9659	706	19.9659	657	19.9659	541	19.9659	406	19.9659	399
19.9856	903	19.9856	761	19.9856	662	19.9856	732	19.9856	642	19.9856	580	19.9856	417	19.9856	414
20.0053	899	20.0053	741	20.0053	644	20.0053	650	20.0053	685	20.0053	560	20.0053	437	20.0053	385
20.0249	875	20.0249	766	20.0249	650	20.0249	678	20.0249	681	20.0249	493	20.0249	456	20.0249	370
20.0446	821	20.0446	746	20.0446	613	20.0446	723	20.0446	695	20.0446	487	20.0446	458	20.0446	405
20.0642	874	20.0642	781	20.0642	655	20.0642	692	20.0642	626	20.0642	581	20.0642	438	20.0642	363
20.0839	895	20.0839	746	20.0839	658	20.0839	724	20.0839	663	20.0839	555	20.0839	442	20.0839	406
20.1035	946	20.1035	783	20.1035	703	20.1035	732	20.1035	665	20.1035	539	20.1035	431	20.1035	366
20.1232	851	20.1232	759	20.1232	661	20.1232	720	20.1232	665	20.1232	508	20.1232	448	20.1232	394
20.1429	890	20.1429	735	20.1429	677	20.1429	685	20.1429	690	20.1429	594	20.1429	444	20.1429	370
20.1625	892	20.1625	798	20.1625	698	20.1625	690	20.1625	671	20.1625	548	20.1625	464	20.1625	386
20.1822	816	20.1822	779	20.1822	664	20.1822	715	20.1822	672	20.1822	544	20.1822	483	20.1822	413
20.2018	848	20.2018	758	20.2018	682	20.2018	726	20.2018	708	20.2018	574	20.2018	464	20.2018	392
20.2215	793	20.2215	819	20.2215	667	20.2215	739	20.2215	706	20.2215	591	20.2215	447	20.2215	363
20.2411	880	20.2411	781	20.2411	622	20.2411	708	20.2411	671	20.2411	586	20.2411	473	20.2411	391
20.2608	850	20.2608	745	20.2608	623	20.2608	707	20.2608	704	20.2608	600	20.2608	501	20.2608	383
20.2805	897	20.2805	750	20.2805	675	20.2805	764	20.2805	635	20.2805	585	20.2805	511	20.2805	353
20.3001	861	20.3001	771	20.3001	637	20.3001	718	20.3001	678	20.3001	590	20.3001	462	20.3001	403
20.3198	897	20.3198	722	20.3198	637	20.3198	721	20.3198	700	20.3198	586	20.3198	484	20.3198	441
20.3394	889	20.3394	794	20.3394	641	20.3394	712	20.3394	686	20.3394	592	20.3394	481	20.3394	417
20.3591	917	20.3591	754	20.3591	701	20.3591	785	20.3591	652	20.3591	579	20.3591	457	20.3591	423
20.3787	862	20.3787	746	20.3787	690	20.3787	721	20.3787	662	20.3787	549	20.3787	472	20.3787	428
20.3984	887	20.3984	727	20.3984	683	20.3984	719	20.3984	678	20.3984	625	20.3984	457	20.3984	417
20.4181	850	20.4181	766	20.4181	697	20.4181	749	20.4181	690	20.4181	622	20.4181	434	20.4181	408
20.4377	832	20.4377	768	20.4377	661	20.4377	735	20.4377	701	20.4377	629	20.4377	476	20.4377	462
20.4574	904	20.4574	788	20.4574	643	20.4574	706	20.4574	683	20.4574	609	20.4574	483	20.4574	428
20.477	863	20.477	767	20.477	717	20.477	753	20.477	654	20.477	617	20.477	489	20.477	436
20.4967	898	20.4967	765	20.4967	712	20.4967	787	20.4967	630	20.4967	623	20.4967	476	20.4967	470
20.5163	868	20.5163	768	20.5163	675	20.5163	718	20.5163	702	20.5163	592	20.5163	478	20.5163	465
20.536	886	20.536	795	20.536	713	20.536	715	20.536	709	20.536	623	20.536	535	20.536	411
20.5556	872	20.5556	806	20.5556	662	20.5556	741	20.5556	666	20.5556	608	20.5556	517	20.5556	447
20.5753	901	20.5753	770	20.5753	687	20.5753	716	20.5753	698	20.5753	633	20.5753	508	20.5753	453
20.595	886	20.595	816	20.595	642	20.595	774	20.595	750	20.595	590	20.595	530	20.595	461
20.6146	894	20.6146	833	20.6146	730	20.6146	732	20.6146	721	20.6146	641	20.6146	503	20.6146	450
20.6343	851	20.6343	795	20.6343	699	20.6343	702	20.6343	718	20.6343	615	20.6343	565	20.6343	455
20.6539	859	20.6539	790	20.6539	706	20.6539	744	20.6539	702	20.6539	604	20.6539	491	20.6539	501
20.6736	904	20.6736	763	20.6736	698	20.6736	723	20.6736	697	20.6736	633	20.6736	503	20.6736	503
20.6932	911	20.6932	788	20.6932	663	20.6932	761	20.6932	693	20.6932	614	20.6932	528	20.6932	475
20.7129	868	20.7129	814	20.7129	696	20.7129	751	20.7129	651	20.7129	678	20.7129	487	20.7129	482
20.7326	902	20.7326	771	20.7326	659	20.7326	761	20.7326	726	20.7326	656	20.7326	488	20.7326	513
20.7522	814	20.7522	778	20.7522	696	20.7522	713	20.7522	682	20.7522	666	20.7522	557	20.7522	495
20.7719	842	20.7719	743	20.7719	667	20.7719	722	20.7719	694	20.7719	613	20.7719	493	20.7719	446
20.7915	916	20.7915	786	20.7915	644	20.7915	737	20.7915	708	20.7915	602	20.7915	510	20.7915	511
20.8112	861	20.8112	808	20.8112	713	20.8112	715	20.8112	705	20.8112	545	20.8112	536	20.8112	458
20.8308	866	20.8308	798	20.8308	631	20.8308	751	20.8308	708	20.8308	596	20.8308	527	20.8308	496
20.8505	869	20.8505	835	20.8505	667	20.8505	747	20.8505	728	20.8505	683	20.8505	523	20.8505	466
20.8702	896	20.8702	733	20.8702	702	20.8702	784	20.8702	698	20.8702	626	20.8702	495	20.8702	473
20.8898	851	20.8898	809	20.8898	669	20.8898	759	20.8898	730	20.8898	629	20.8898	516	20.8898	490
20.9095	846	20.9095	802	20.9095	687	20.9095	744	20.9095	713	20.9095	591	20.9095	545	20.9095	450
20.9291	860	20.9291	770	20.9291	667	20.9291	735	20.9291	689	20.9291	618	20.9291	538	20.9291	447
20.9488	942	20.9488	781	20.9488	685	20.9488	683	20.9488	725	20.9488	598	20.9488	480	20.9488	454
20.9684	831	20.9684	794	20.9684	691	20.9684	722	20.9684	690	20.9684	643	20.9684	498	20.9684	467
20.9881	875	20.9881	804	20.9881	647	20.9881	728	20.9881	735	20.9881	579	20.9881	487	20.9881	447
21.0078	912	21.0078	821	21.0078	695	21.0078	675	21.0078	748	21.0078	617	21.0078	500	21.0078	464
21.0274	871	21.0274	769	21.0274	735	21.0274	716	21.0274	730	21.0274	589	21.0274	508	21.0274	467
21.0471	941	21.0471	820	21.0471	657	21.0471	743	21.0471	688	21.0471	589	21.0471	490	21.0471	413
21.0667	854	21.0667	778	21.0667	677	21.0667	708	21.0667	711	21.0667	614	21.0667	493	21.0667	444
21.0864	860	21.0864	745	21.0864	688	21.0864	765	21.0864	730	21.0864	631	21.0864	454	21.0864	390
21.106	879	21.106	782	21.106	730	21.106	766	21.106	728	21.106	598	21.106	488	21.106	433
21.1257	861	21.1257	769	21.1257	690	21.1257	723	21.1257	762	21.1257	607	21.1257	465	21.1257	461
21.1453	856	21.1453	745	21.1453	677	21.1453	762	21.1453	707	21.1453	590	21.1453	526	21.1453	453
21.165	901	21.165	753	21.165	683	21.165	754	21.165	743	21.165	584	21.165	489	21.165	448
21.1847	867	21.1847	782	21.1847	646	21.1847	719	21.1847	726	21.1847	553	21.1847	484	21.1847	452
21.2043	872	21.2043	805	21.2043	670	21.2043	734	21.2043	703	21.2043	615	21.2043	472	21.2043	408
21.224	902	21.224	800	21.224	661	21.224	724	21.224	691	21.224	582	21.224	479	21.224	405
21.2436	896	21.2436	733	21.2436	635	21.2436	713	21.2436	732	21.2436	569	21.2436	499	21.2436	444
21.2633	913	21.2633	766	21.2633	672	21.2633	694	21.2633	748	21.2633	568	21.2633	459	21.2633	402
21.2829	937	21.2829	796	21.2829	709	21.2829	700	21.2829	708	21.2829	549	21.2829	447	21.2829	395
21.3026	903	21.3026	775	21.3026	705	21.3026	741	21.3026	683	21.3026	572	21.3026	473	21.3026	384
21.3223	879	21.3223	787	21.3223	673	21.3223	703	21.3223	712	21.3223	571	21.3223	483	21.3223	383
21.3419	910	21.3419	800	21.3419	673	21.3419	701	21.3419	675	21.3419	544	21.3419	465	21.3419	386
21.3616	871	21.3616	818	21.3616	671	21.3616	673	21.3616	707	21.3616	623	21.3616	449	21.3616	370
21.3812	840	21.3812	805	21.3812	672	21.3812	708	21.3812	714	21.3812	575	21.3812	437	21.3812	407
21.4009	911	21.4009	775	21.4009	691	21.4009	709	21.4009	718	21.4009	567	21.4009	438	21.4009	381
21.4205	864	21.4205	837	21.4205	660	21.4205	653	21.4205	699	21.4205	538	21.4205	424	21.4205	356
21.4402	842	21.4402	790	21.4402	656	21.4402	707	21.4402	625	21.4402	563	21.4402	443	21.4402	397
21.4599	887	21.4599	816	21.4599	646	21.4599	723	21.4599	686	21.4599	521	21.4599	440	21.4599	386
21.4795	851	21.4795	821	21.4795	689	21.4795	698	21.4795	679	21.4795	546	21.4795	430	21.4795	418
21.4992	904	21.4992	814	21.4992	649	21.4992	746	21.4992	632	21.4992	565	21.4992	493	21.4992	374
21.5188	878	21.5188	766	21.5188	692	21.5188	734	21.5188	670	21.5188	533	21.5188	407	21.5188	368
21.5385	839	21.5385	806	21.5385	685	21.5385	737	21.5385	662	21.5385	540	21.5385	442	21.5385	384
21.5581	881	21.5581	784	21.5581	653	21.5581	753	21.5581	686	21.5581	529	21.5581	432	21.5581	373
21.5778	834	21.5778	819	21.5778	676	21.5778	697	21.5778	692	21.5778	529	21.5778	447	21.5778	393
21.5975	872	21.5975	826	21.5975	680	21.5975	740	21.5975	702	21.5975	537	21.5975	444	21.5975	405
21.6171	914	21.6171	740	21.6171	677	21.6171	709	21.6171	670	21.6171	509	21.6171	440	21.6171	372
21.6368	909	21.6368	765	21.6368	672	21.6368	706	21.6368	687	21.6368	557	21.6368	401	21.6368	401
21.6564	883	21.6564	780	21.6564	724	21.6564	740	21.6564	627	21.6564	533	21.6564	404	21.6564	353
21.6761	905	21.6761	800	21.6761	693	21.6761	720	21.6761	699	21.6761	558	21.6761	429	21.6761	345
21.6957	904	21.6957	749	21.6957	646	21.6957	729	21.6957	703	21.6957	503	21.6957	446	21.6957	350
21.7154	896	21.7154	741	21.7154	695	21.7154	699	21.7154	640	21.7154	543	21.7154	435	21.7154	357
21.735	941	21.735	823	21.735	657	21.735	703	21.735	730	21.735	519	21.735	438	21.735	361
21.7547	897	21.7547	785	21.7547	687	21.7547	678	21.7547	726	21.7547	535	21.7547	437	21.7547	344
21.7744	914	21.7744	773	21.7744	678	21.7744	721	21.7744	652	21.7744	546	21.7744	412	21.7744	365
21.794	849	21.794	781	21.794	685	21.794	692	21.794	731	21.794	590	21.794	426	21.794	347
21.8137	920	21.8137	832	21.8137	648	21.8137	686	21.8137	684	21.8137	541	21.8137	424	21.8137	346
21.8333	863	21.8333	783	21.8333	678	21.8333	758	21.8333	695	21.8333	526	21.8333	414	21.8333	346
21.853	859	21.853	773	21.853	664	21.853	713	21.853	625	21.853	532	21.853	451	21.853	364
21.8726	894	21.8726	789	21.8726	663	21.8726	653	21.8726	681	21.8726	526	21.8726	428	21.8726	367
21.8923	923	21.8923	754	21.8923	670	21.8923	688	21.8923	642	21.8923	511	21.8923	405	21.8923	349
21.912	864	21.912	773	21.912	652	21.912	772	21.912	638	21.912	524	21.912	443	21.912	340
21.9316	882	21.9316	787	21.9316	675	21.9316	695	21.9316	680	21.9316	516	21.9316	390	21.9316	345
21.9513	817	21.9513	766	21.9513	669	21.9513	688	21.9513	627	21.9513	507	21.9513	415	21.9513	334
21.9709	860	21.9709	806	21.9709	655	21.9709	746	21.9709	663	21.9709	516	21.9709	433	21.9709	355
21.9906	892	21.9906	768	21.9906	612	21.9906	728	21.9906	692	21.9906	512	21.9906	422	21.9906	320
22.0102	865	22.0102	733	22.0102	636	22.0102	690	22.0102	648	22.0102	533	22.0102	412	22.0102	368
22.0299	903	22.0299	783	22.0299	663	22.0299	708	22.0299	690	22.0299	561	22.0299	421	22.0299	323
22.0496	908	22.0496	790	22.0496	650	22.0496	720	22.0496	687	22.0496	500	22.0496	393	22.0496	282
22.0692	926	22.0692	763	22.0692	679	22.0692	727	22.0692	665	22.0692	525	22.0692	447	22.0692	323
22.0889	909	22.0889	790	22.0889	699	22.0889	720	22.0889	719	22.0889	506	22.0889	405	22.0889	331
22.1085	864	22.1085	831	22.1085	686	22.1085	745	22.1085	670	22.1085	554	22.1085	420	22.1085	342
22.1282	900	22.1282	773	22.1282	643	22.1282	682	22.1282	712	22.1282	561	22.1282	432	22.1282	320
22.1478	884	22.1478	741	22.1478	621	22.1478	739	22.1478	654	22.1478	504	22.1478	458	22.1478	317
22.1675	866	22.1675	806	22.1675	664	22.1675	726	22.1675	672	22.1675	525	22.1675	396	22.1675	322
22.1872	869	22.1872	751	22.1872	642	22.1872	754	22.1872	643	22.1872	490	22.1872	436	22.1872	336
22.2068	868	22.2068	772	22.2068	695	22.2068	691	22.2068	673	22.2068	477	22.2068	403	22.2068	334
22.2265	882	22.2265	762	22.2265	657	22.2265	736	22.2265	671	22.2265	496	22.2265	397	22.2265	327
22.2461	857	22.2461	744	22.2461	660	22.2461	686	22.2461	653	22.2461	538	22.2461	415	22.2461	352
22.2658	854	22.2658	762	22.2658	656	22.2658	728	22.2658	674	22.2658	517	22.2658	414	22.2658	327
22.2854	896	22.2854	777	22.2854	674	22.2854	714	22.2854	680	22.2854	518	22.2854	402	22.2854	331
22.3051	863	22.3051	769	22.3051	659	22.3051	693	22.3051	627	22.3051	542	22.3051	431	22.3051	348
22.3248	899	22.3248	786	22.3248	657	22.3248	684	22.3248	623	22.3248	573	22.3248	423	22.3248	358
22.3444	887	22.3444	765	22.3444	651	22.3444	730	22.3444	643	22.3444	496	22.3444	431	22.3444	331
22.3641	893	22.3641	779	22.3641	675	22.3641	692	22.3641	678	22.3641	530	22.3641	387	22.3641	337
22.3837	868	22.3837	800	22.3837	588	22.3837	697	22.3837	661	22.3837	489	22.3837	402	22.3837	337
22.4034	904	22.4034	716	22.4034	654	22.4034	678	22.4034	675	22.4034	504	22.4034	377	22.4034	343
22.423	913	22.423	767	22.423	709	22.423	696	22.423	661	22.423	492	22.423	396	22.423	350
22.4427	940	22.4427	749	22.4427	664	22.4427	634	22.4427	702	22.4427	564	22.4427	394	22.4427	343
22.4623	894	22.4623	768	22.4623	654	22.4623	762	22.4623	666	22.4623	547	22.4623	400	22.4623	325
22.482	872	22.482	823	22.482	668	22.482	660	22.482	629	22.482	540	22.482	421	22.482	348
22.5017	900	22.5017	767	22.5017	681	22.5017	676	22.5017	667	22.5017	499	22.5017	376	22.5017	360
22.5213	859	22.5213	751	22.5213	608	22.5213	742	22.5213	704	22.5213	496	22.5213	409	22.5213	315
22.541	888	22.541	746	22.541	663	22.541	663	22.541	681	22.541	531	22.541	409	22.541	342
22.5606	861	22.5606	783	22.5606	677	22.5606	716	22.5606	660	22.5606	500	22.5606	391	22.5606	318
22.5803	899	22.5803	746	22.5803	686	22.5803	734	22.5803	660	22.5803	494	22.5803	411	22.5803	330
22.5999	866	22.5999	788	22.5999	646	22.5999	686	22.5999	647	22.5999	542	22.5999	394	22.5999	343
22.6196	870	22.6196	750	22.6196	612	22.6196	731	22.6196	699	22.6196	572	22.6196	398	22.6196	353
22.6393	958	22.6393	737	22.6393	615	22.6393	708	22.6393	666	22.6393	503	22.6393	404	22.6393	327
22.6589	893	22.6589	755	22.6589	645	22.6589	667	22.6589	651	22.6589	528	22.6589	414	22.6589	374
22.6786	908	22.6786	747	22.6786	652	22.6786	683	22.6786	626	22.6786	517	22.6786	407	22.6786	358
22.6982	895	22.6982	748	22.6982	642	22.6982	697	22.6982	614	22.6982	542	22.6982	391	22.6982	347
22.7179	932	22.7179	726	22.7179	624	22.7179	753	22.7179	662	22.7179	503	22.7179	393	22.7179	321
22.7375	896	22.7375	772	22.7375	643	22.7375	683	22.7375	591	22.7375	539	22.7375	379	22.7375	328
22.7572	918	22.7572	773	22.7572	659	22.7572	696	22.7572	621	22.7572	478	22.7572	349	22.7572	315
22.7769	850	22.7769	788	22.7769	639	22.7769	718	22.7769	628	22.7769	501	22.7769	398	22.7769	365
22.7965	893	22.7965	773	22.7965	641	22.7965	721	22.7965	627	22.7965	523	22.7965	391	22.7965	346
22.8162	885	22.8162	799	22.8162	599	22.8162	731	22.8162	635	22.8162	522	22.8162	422	22.8162	357
22.8358	885	22.8358	715	22.8358	629	22.8358	668	22.8358	625	22.8358	517	22.8358	379	22.8358	340
22.8555	933	22.8555	745	22.8555	650	22.8555	656	22.8555	626	22.8555	514	22.8555	399	22.8555	337
22.8751	931	22.8751	763	22.8751	645	22.8751	689	22.8751	664	22.8751	533	22.8751	429	22.8751	335
22.8948	890	22.8948	755	22.8948	629	22.8948	680	22.8948	627	22.8948	498	22.8948	442	22.8948	311
22.9145	905	22.9145	794	22.9145	645	22.9145	679	22.9145	573	22.9145	539	22.9145	383	22.9145	355
22.9341	847	22.9341	762	22.9341	617	22.9341	694	22.9341	675	22.9341	515	22.9341	438	22.9341	344
22.9538	868	22.9538	752	22.9538	623	22.9538	764	22.9538	624	22.9538	516	22.9538	397	22.9538	363
22.9734	896	22.9734	766	22.9734	615	22.9734	716	22.9734	660	22.9734	514	22.9734	408	22.9734	333
22.9931	916	22.9931	755	22.9931	656	22.9931	690	22.9931	635	22.9931	511	22.9931	440	22.9931	347
23.0127	842	23.0127	730	23.0127	618	23.0127	731	23.0127	655	23.0127	492	23.0127	382	23.0127	312
23.0324	935	23.0324	767	23.0324	595	23.0324	673	23.0324	598	23.0324	513	23.0324	423	23.0324	354
23.052	808	23.052	737	23.052	579	23.052	707	23.052	669	23.052	561	23.052	430	23.052	327
23.0717	845	23.0717	753	23.0717	625	23.0717	690	23.0717	636	23.0717	546	23.0717	402	23.0717	338
23.0914	908	23.0914	745	23.0914	665	23.0914	710	23.0914	625	23.0914	519	23.0914	369	23.0914	330
23.111	870	23.111	712	23.111	606	23.111	674	23.111	665	23.111	495	23.111	402	23.111	295
23.1307	936	23.1307	774	23.1307	646	23.1307	698	23.1307	645	23.1307	494	23.1307	401	23.1307	329
23.1503	877	23.1503	792	23.1503	609	23.1503	641	23.1503	646	23.1503	490	23.1503	369	23.1503	288
23.17	883	23.17	758	23.17	652	23.17	718	23.17	620	23.17	483	23.17	400	23.17	320
23.1896	918	23.1896	797	23.1896	619	23.1896	728	23.1896	676	23.1896	516	23.1896	416	23.1896	345
23.2093	854	23.2093	793	23.2093	610	23.2093	710	23.2093	677	23.2093	494	23.2093	403	23.2093	322
23.229	890	23.229	746	23.229	653	23.229	750	23.229	640	23.229	490	23.229	408	23.229	339
23.2486	864	23.2486	755	23.2486	654	23.2486	752	23.2486	684	23.2486	508	23.2486	414	23.2486	327
23.2683	900	23.2683	715	23.2683	615	23.2683	716	23.2683	599	23.2683	501	23.2683	364	23.2683	328
23.2879	879	23.2879	745	23.2879	604	23.2879	748	23.2879	660	23.2879	502	23.2879	417	23.2879	342
23.3076	853	23.3076	745	23.3076	621	23.3076	658	23.3076	645	23.3076	517	23.3076	383	23.3076	336
23.3272	872	23.3272	735	23.3272	636	23.3272	700	23.3272	642	23.3272	525	23.3272	395	23.3272	347
23.3469	916	23.3469	725	23.3469	625	23.3469	663	23.3469	659	23.3469	516	23.3469	415	23.3469	310
23.3666	866	23.3666	735	23.3666	635	23.3666	682	23.3666	669	23.3666	546	23.3666	410	23.3666	333
23.3862	874	23.3862	760	23.3862	589	23.3862	703	23.3862	655	23.3862	493	23.3862	439	23.3862	350
23.4059	895	23.4059	732	23.4059	595	23.4059	728	23.4059	664	23.4059	543	23.4059	405	23.4059	323
23.4255	874	23.4255	775	23.4255	616	23.4255	690	23.4255	648	23.4255	498	23.4255	423	23.4255	312
23.4452	838	23.4452	712	23.4452	594	23.4452	743	23.4452	659	23.4452	511	23.4452	394	23.4452	344
23.4648	923	23.4648	702	23.4648	620	23.4648	709	23.4648	648	23.4648	513	23.4648	441	23.4648	331
23.4845	889	23.4845	744	23.4845	624	23.4845	703	23.4845	644	23.4845	479	23.4845	392	23.4845	343
23.5042	844	23.5042	718	23.5042	644	23.5042	739	23.5042	648	23.5042	489	23.5042	371	23.5042	321
23.5238	840	23.5238	758	23.5238	644	23.5238	689	23.5238	647	23.5238	500	23.5238	371	23.5238	327
23.5435	862	23.5435	775	23.5435	601	23.5435	674	23.5435	652	23.5435	508	23.5435	378	23.5435	338
23.5631	852	23.5631	763	23.5631	600	23.5631	720	23.5631	664	23.5631	518	23.5631	398	23.5631	343
23.5828	926	23.5828	701	23.5828	596	23.5828	757	23.5828	665	23.5828	494	23.5828	374	23.5828	337
23.6024	916	23.6024	711	23.6024	567	23.6024	730	23.6024	622	23.6024	532	23.6024	416	23.6024	313
23.6221	894	23.6221	742	23.6221	594	23.6221	729	23.6221	633	23.6221	495	23.6221	385	23.6221	305
23.6417	885	23.6417	712	23.6417	577	23.6417	676	23.6417	612	23.6417	557	23.6417	442	23.6417	346
23.6614	892	23.6614	744	23.6614	632	23.6614	713	23.6614	643	23.6614	534	23.6614	381	23.6614	335
23.6811	882	23.6811	715	23.6811	579	23.6811	720	23.6811	634	23.6811	502	23.6811	395	23.6811	327
23.7007	786	23.7007	719	23.7007	597	23.7007	665	23.7007	657	23.7007	557	23.7007	374	23.7007	380
23.7204	898	23.7204	733	23.7204	605	23.7204	733	23.7204	696	23.7204	538	23.7204	450	23.7204	357
23.74	873	23.74	708	23.74	598	23.74	655	23.74	605	23.74	538	23.74	428	23.74	332
23.7597	830	23.7597	690	23.7597	589	23.7597	722	23.7597	591	23.7597	499	23.7597	402	23.7597	321
23.7793	862	23.7793	774	23.7793	603	23.7793	681	23.7793	646	23.7793	538	23.7793	445	23.7793	339
23.799	911	23.799	736	23.799	574	23.799	697	23.799	671	23.799	518	23.799	406	23.799	314
23.8187	845	23.8187	739	23.8187	569	23.8187	701	23.8187	641	23.8187	517	23.8187	395	23.8187	312
23.8383	847	23.8383	782	23.8383	622	23.8383	711	23.8383	640	23.8383	502	23.8383	391	23.8383	317
23.858	933	23.858	718	23.858	583	23.858	689	23.858	648	23.858	529	23.858	370	23.858	360
23.8776	898	23.8776	772	23.8776	612	23.8776	652	23.8776	638	23.8776	538	23.8776	381	23.8776	339
23.8973	875	23.8973	720	23.8973	604	23.8973	710	23.8973	628	23.8973	522	23.8973	411	23.8973	343
23.9169	957	23.9169	746	23.9169	647	23.9169	736	23.9169	665	23.9169	505	23.9169	380	23.9169	334
23.9366	915	23.9366	755	23.9366	658	23.9366	755	23.9366	630	23.9366	516	23.9366	400	23.9366	344
23.9563	905	23.9563	720	23.9563	606	23.9563	675	23.9563	659	23.9563	492	23.9563	421	23.9563	324
23.9759	941	23.9759	739	23.9759	613	23.9759	700	23.9759	633	23.9759	515	23.9759	373	23.9759	341
23.9956	920	23.9956	718	23.9956	641	23.9956	704	23.9956	661	23.9956	495	23.9956	430	23.9956	364
24.0152	866	24.0152	694	24.0152	618	24.0152	715	24.0152	602	24.0152	536	24.0152	402	24.0152	346
24.0349	904	24.0349	745	24.0349	610	24.0349	739	24.0349	654	24.0349	488	24.0349	435	24.0349	296
24.0545	856	24.0545	750	24.0545	591	24.0545	704	24.0545	675	24.0545	528	24.0545	393	24.0545	329
24.0742	861	24.0742	737	24.0742	580	24.0742	682	24.0742	656	24.0742	534	24.0742	378	24.0742	346
24.0939	884	24.0939	710	24.0939	609	24.0939	721	24.0939	624	24.0939	517	24.0939	421	24.0939	312
24.1135	881	24.1135	699	24.1135	576	24.1135	724	24.1135	624	24.1135	508	24.1135	406	24.1135	328
24.1332	922	24.1332	741	24.1332	600	24.1332	677	24.1332	634	24.1332	520	24.1332	421	24.1332	313
24.1528	896	24.1528	727	24.1528	611	24.1528	720	24.1528	602	24.1528	513	24.1528	408	24.1528	320
24.1725	903	24.1725	721	24.1725	571	24.1725	688	24.1725	641	24.1725	558	24.1725	396	24.1725	342
24.1921	888	24.1921	742	24.1921	601	24.1921	687	24.1921	624	24.1921	552	24.1921	413	24.1921	324
24.2118	899	24.2118	702	24.2118	601	24.2118	702	24.2118	620	24.2118	499	24.2118	408	24.2118	315
24.2315	913	24.2315	765	24.2315	582	24.2315	689	24.2315	678	24.2315	505	24.2315	391	24.2315	329
24.2511	922	24.2511	737	24.2511	595	24.2511	778	24.2511	623	24.2511	530	24.2511	413	24.2511	325
24.2708	842	24.2708	751	24.2708	573	24.2708	733	24.2708	633	24.2708	524	24.2708	400	24.2708	342
24.2904	891	24.2904	749	24.2904	601	24.2904	690	24.2904	602	24.2904	529	24.2904	407	24.2904	367
24.3101	896	24.3101	698	24.3101	583	24.3101	698	24.3101	622	24.3101	524	24.3101	396	24.3101	355
24.3297	947	24.3297	725	24.3297	571	24.3297	680	24.3297	620	24.3297	496	24.3297	407	24.3297	303
24.3494	861	24.3494	759	24.3494	589	24.3494	723	24.3494	653	24.3494	505	24.3494	434	24.3494	324
24.369	911	24.369	736	24.369	583	24.369	709	24.369	675	24.369	539	24.369	397	24.369	307
24.3887	899	24.3887	686	24.3887	570	24.3887	717	24.3887	687	24.3887	530	24.3887	400	24.3887	320
24.4084	883	24.4084	671	24.4084	588	24.4084	684	24.4084	675	24.4084	502	24.4084	423	24.4084	318
24.428	864	24.428	735	24.428	625	24.428	710	24.428	615	24.428	471	24.428	381	24.428	343
24.4477	925	24.4477	743	24.4477	604	24.4477	701	24.4477	613	24.4477	507	24.4477	412	24.4477	331
24.4673	854	24.4673	741	24.4673	548	24.4673	736	24.4673	652	24.4673	486	24.4673	408	24.4673	322
24.487	880	24.487	738	24.487	580	24.487	715	24.487	608	24.487	536	24.487	395	24.487	299
24.5066	873	24.5066	725	24.5066	570	24.5066	706	24.5066	685	24.5066	485	24.5066	402	24.5066	317
24.5263	877	24.5263	738	24.5263	565	24.5263	660	24.5263	649	24.5263	505	24.5263	421	24.5263	340
24.546	908	24.546	731	24.546	573	24.546	711	24.546	642	24.546	526	24.546	395	24.546	291
24.5656	830	24.5656	795	24.5656	592	24.5656	679	24.5656	645	24.5656	498	24.5656	374	24.5656	296
24.5853	891	24.5853	741	24.5853	520	24.5853	713	24.5853	650	24.5853	533	24.5853	387	24.5853	325
24.6049	928	24.6049	707	24.6049	629	24.6049	693	24.6049	626	24.6049	495	24.6049	400	24.6049	339
24.6246	920	24.6246	683	24.6246	558	24.6246	748	24.6246	636	24.6246	553	24.6246	431	24.6246	373
24.6442	926	24.6442	685	24.6442	505	24.6442	701	24.6442	603	24.6442	521	24.6442	390	24.6442	328
24.6639	876	24.6639	709	24.6639	563	24.6639	666	24.6639	676	24.6639	501	24.6639	391	24.6639	330
24.6836	894	24.6836	668	24.6836	515	24.6836	658	24.6836	638	24.6836	528	24.6836	411	24.6836	306
24.7032	908	24.7032	736	24.7032	533	24.7032	725	24.7032	668	24.7032	503	24.7032	389	24.7032	350
24.7229	909	24.7229	685	24.7229	571	24.7229	685	24.7229	610	24.7229	534	24.7229	417	24.7229	328
24.7425	874	24.7425	688	24.7425	570	24.7425	730	24.7425	653	24.7425	471	24.7425	419	24.7425	345
24.7622	885	24.7622	730	24.7622	523	24.7622	694	24.7622	654	24.7622	492	24.7622	406	24.7622	335
24.7818	909	24.7818	708	24.7818	544	24.7818	720	24.7818	658	24.7818	544	24.7818	426	24.7818	330
24.8015	912	24.8015	693	24.8015	533	24.8015	692	24.8015	700	24.8015	484	24.8015	397	24.8015	344
24.8212	919	24.8212	734	24.8212	613	24.8212	747	24.8212	642	24.8212	482	24.8212	394	24.8212	308
24.8408	926	24.8408	704	24.8408	538	24.8408	663	24.8408	650	24.8408	520	24.8408	401	24.8408	358
24.8605	875	24.8605	721	24.8605	595	24.8605	703	24.8605	647	24.8605	506	24.8605	409	24.8605	321
24.8801	906	24.8801	720	24.8801	524	24.8801	752	24.8801	639	24.8801	493	24.8801	415	24.8801	334
24.8998	864	24.8998	735	24.8998	565	24.8998	682	24.8998	625	24.8998	529	24.8998	420	24.8998	318
24.9194	842	24.9194	735	24.9194	543	24.9194	710	24.9194	639	24.9194	500	24.9194	386	24.9194	366
24.9391	966	24.9391	719	24.9391	576	24.9391	730	24.9391	631	24.9391	494	24.9391	420	24.9391	327
24.9587	889	24.9587	730	24.9587	565	24.9587	726	24.9587	627	24.9587	506	24.9587	433	24.9587	302
24.9784	907	24.9784	707	24.9784	546	24.9784	707	24.9784	647	24.9784	534	24.9784	415	24.9784	320
24.9981	896	24.9981	710	24.9981	554	24.9981	704	24.9981	648	24.9981	535	24.9981	412	24.9981	339
25.0177	916	25.0177	728	25.0177	544	25.0177	694	25.0177	619	25.0177	531	25.0177	394	25.0177	309
25.0374	906	25.0374	722	25.0374	560	25.0374	749	25.0374	655	25.0374	470	25.0374	411	25.0374	325
25.057	883	25.057	692	25.057	579	25.057	708	25.057	591	25.057	528	25.057	399	25.057	326
25.0767	907	25.0767	727	25.0767	538	25.0767	695	25.0767	627	25.0767	500	25.0767	379	25.0767	332
25.0963	943	25.0963	709	25.0963	557	25.0963	760	25.0963	683	25.0963	488	25.0963	425	25.0963	319
25.116	897	25.116	703	25.116	541	25.116	679	25.116	685	25.116	546	25.116	436	25.116	369
25.1357	897	25.1357	742	25.1357	548	25.1357	714	25.1357	700	25.1357	532	25.1357	434	25.1357	351
25.1553	918	25.1553	730	25.1553	537	25.1553	719	25.1553	623	25.1553	532	25.1553	393	25.1553	315
25.175	955	25.175	728	25.175	526	25.175	665	25.175	629	25.175	518	25.175	424	25.175	334
25.1946	928	25.1946	696	25.1946	541	25.1946	674	25.1946	657	25.1946	517	25.1946	428	25.1946	308
25.2143	893	25.2143	695	25.2143	500	25.2143	704	25.2143	647	25.2143	527	25.2143	447	25.2143	331
25.2339	847	25.2339	725	25.2339	541	25.2339	724	25.2339	646	25.2339	500	25.2339	426	25.2339	369
25.2536	840	25.2536	704	25.2536	511	25.2536	703	25.2536	608	25.2536	560	25.2536	427	25.2536	326
25.2733	888	25.2733	745	25.2733	553	25.2733	727	25.2733	622	25.2733	501	25.2733	395	25.2733	312
25.2929	839	25.2929	732	25.2929	525	25.2929	680	25.2929	644	25.2929	498	25.2929	384	25.2929	346
25.3126	870	25.3126	711	25.3126	550	25.3126	737	25.3126	674	25.3126	513	25.3126	418	25.3126	330
25.3322	910	25.3322	712	25.3322	550	25.3322	735	25.3322	658	25.3322	510	25.3322	417	25.3322	320
25.3519	870	25.3519	732	25.3519	553	25.3519	750	25.3519	665	25.3519	496	25.3519	414	25.3519	322
25.3715	857	25.3715	696	25.3715	605	25.3715	723	25.3715	598	25.3715	515	25.3715	373	25.3715	350
25.3912	913	25.3912	722	25.3912	614	25.3912	745	25.3912	660	25.3912	504	25.3912	420	25.3912	362
25.4109	904	25.4109	728	25.4109	519	25.4109	679	25.4109	656	25.4109	504	25.4109	439	25.4109	364
25.4305	851	25.4305	693	25.4305	531	25.4305	715	25.4305	676	25.4305	504	25.4305	410	25.4305	329
25.4502	865	25.4502	779	25.4502	544	25.4502	717	25.4502	688	25.4502	508	25.4502	439	25.4502	337
25.4698	811	25.4698	717	25.4698	571	25.4698	692	25.4698	628	25.4698	508	25.4698	358	25.4698	340
25.4895	932	25.4895	694	25.4895	554	25.4895	742	25.4895	677	25.4895	527	25.4895	405	25.4895	350
25.5091	920	25.5091	724	25.5091	581	25.5091	716	25.5091	624	25.5091	513	25.5091	416	25.5091	353
25.5288	873	25.5288	678	25.5288	573	25.5288	710	25.5288	647	25.5288	510	25.5288	405	25.5288	344
25.5484	782	25.5484	748	25.5484	546	25.5484	684	25.5484	627	25.5484	537	25.5484	406	25.5484	355
25.5681	906	25.5681	729	25.5681	506	25.5681	718	25.5681	692	25.5681	523	25.5681	431	25.5681	360
25.5878	920	25.5878	716	25.5878	551	25.5878	719	25.5878	615	25.5878	554	25.5878	408	25.5878	360
25.6074	937	25.6074	694	25.6074	510	25.6074	717	25.6074	652	25.6074	538	25.6074	422	25.6074	325
25.6271	908	25.6271	676	25.6271	517	25.6271	736	25.6271	663	25.6271	509	25.6271	400	25.6271	328
25.6467	903	25.6467	658	25.6467	559	25.6467	762	25.6467	667	25.6467	524	25.6467	411	25.6467	349
25.6664	870	25.6664	721	25.6664	560	25.6664	727	25.6664	647	25.6664	507	25.6664	435	25.6664	332
25.686	902	25.686	721	25.686	529	25.686	688	25.686	628	25.686	513	25.686	432	25.686	379
25.7057	860	25.7057	715	25.7057	557	25.7057	698	25.7057	669	25.7057	542	25.7057	401	25.7057	376
25.7254	859	25.7254	691	25.7254	509	25.7254	733	25.7254	659	25.7254	501	25.7254	449	25.7254	351
25.745	901	25.745	743	25.745	567	25.745	704	25.745	644	25.745	539	25.745	440	25.745	341
25.7647	876	25.7647	736	25.7647	530	25.7647	697	25.7647	638	25.7647	508	25.7647	412	25.7647	340
25.7843	877	25.7843	681	25.7843	568	25.7843	731	25.7843	613	25.7843	499	25.7843	380	25.7843	329
25.804	888	25.804	681	25.804	524	25.804	754	25.804	669	25.804	508	25.804	412	25.804	309
25.8236	904	25.8236	703	25.8236	514	25.8236	683	25.8236	645	25.8236	492	25.8236	402	25.8236	363
25.8433	890	25.8433	666	25.8433	517	25.8433	736	25.8433	619	25.8433	560	25.8433	417	25.8433	373
25.863	877	25.863	716	25.863	559	25.863	739	25.863	697	25.863	502	25.863	401	25.863	301
25.8826	927	25.8826	648	25.8826	558	25.8826	653	25.8826	668	25.8826	522	25.8826	424	25.8826	366
25.9023	881	25.9023	674	25.9023	559	25.9023	734	25.9023	681	25.9023	494	25.9023	445	25.9023	332
25.9219	895	25.9219	744	25.9219	551	25.9219	723	25.9219	671	25.9219	502	25.9219	426	25.9219	322
25.9416	932	25.9416	700	25.9416	549	25.9416	758	25.9416	662	25.9416	530	25.9416	413	25.9416	323
25.9612	894	25.9612	703	25.9612	528	25.9612	723	25.9612	683	25.9612	514	25.9612	405	25.9612	336
25.9809	856	25.9809	676	25.9809	561	25.9809	697	25.9809	673	25.9809	555	25.9809	419	25.9809	368
26.0006	889	26.0006	723	26.0006	518	26.0006	788	26.0006	628	26.0006	574	26.0006	402	26.0006	326
26.0202	849	26.0202	736	26.0202	542	26.0202	765	26.0202	665	26.0202	493	26.0202	374	26.0202	335
26.0399	841	26.0399	714	26.0399	516	26.0399	735	26.0399	658	26.0399	531	26.0399	423	26.0399	351
26.0595	899	26.0595	704	26.0595	521	26.0595	698	26.0595	622	26.0595	550	26.0595	430	26.0595	325
26.0792	878	26.0792	673	26.0792	521	26.0792	780	26.0792	694	26.0792	515	26.0792	394	26.0792	352
26.0988	885	26.0988	714	26.0988	496	26.0988	738	26.0988	656	26.0988	507	26.0988	435	26.0988	348
26.1185	882	26.1185	723	26.1185	528	26.1185	720	26.1185	656	26.1185	520	26.1185	429	26.1185	320
26.1382	899	26.1382	690	26.1382	502	26.1382	703	26.1382	615	26.1382	480	26.1382	412	26.1382	346
26.1578	850	26.1578	719	26.1578	497	26.1578	686	26.1578	672	26.1578	545	26.1578	463	26.1578	348
26.1775	902	26.1775	715	26.1775	543	26.1775	713	26.1775	634	26.1775	571	26.1775	397	26.1775	364
26.1971	840	26.1971	651	26.1971	556	26.1971	716	26.1971	615	26.1971	515	26.1971	382	26.1971	339
26.2168	876	26.2168	679	26.2168	539	26.2168	717	26.2168	642	26.2168	531	26.2168	407	26.2168	343
26.2364	860	26.2364	673	26.2364	474	26.2364	748	26.2364	636	26.2364	546	26.2364	427	26.2364	355
26.2561	871	26.2561	716	26.2561	504	26.2561	747	26.2561	642	26.2561	514	26.2561	403	26.2561	331
26.2757	887	26.2757	720	26.2757	525	26.2757	709	26.2757	653	26.2757	492	26.2757	430	26.2757	327
26.2954	869	26.2954	725	26.2954	493	26.2954	792	26.2954	699	26.2954	538	26.2954	430	26.2954	358
26.3151	881	26.3151	716	26.3151	517	26.3151	743	26.3151	683	26.3151	498	26.3151	417	26.3151	331
26.3347	839	26.3347	698	26.3347	515	26.3347	739	26.3347	619	26.3347	514	26.3347	444	26.3347	335
26.3544	848	26.3544	674	26.3544	507	26.3544	713	26.3544	675	26.3544	499	26.3544	413	26.3544	346
26.374	902	26.374	650	26.374	529	26.374	688	26.374	658	26.374	526	26.374	429	26.374	338
26.3937	863	26.3937	726	26.3937	528	26.3937	700	26.3937	688	26.3937	525	26.3937	398	26.3937	320
26.4133	868	26.4133	712	26.4133	483	26.4133	721	26.4133	680	26.4133	490	26.4133	400	26.4133	360
26.433	887	26.433	714	26.433	487	26.433	724	26.433	677	26.433	534	26.433	455	26.433	323
26.4527	898	26.4527	657	26.4527	555	26.4527	695	26.4527	659	26.4527	556	26.4527	415	26.4527	351
26.4723	921	26.4723	660	26.4723	513	26.4723	739	26.4723	653	26.4723	540	26.4723	408	26.4723	336
26.492	842	26.492	697	26.492	483	26.492	741	26.492	676	26.492	522	26.492	459	26.492	354
26.5116	919	26.5116	699	26.5116	495	26.5116	736	26.5116	606	26.5116	534	26.5116	390	26.5116	355
26.5313	842	26.5313	704	26.5313	538	26.5313	753	26.5313	631	26.5313	520	26.5313	431	26.5313	353
26.5509	915	26.5509	676	26.5509	511	26.5509	707	26.5509	630	26.5509	548	26.5509	447	26.5509	359
26.5706	920	26.5706	650	26.5706	526	26.5706	705	26.5706	655	26.5706	513	26.5706	428	26.5706	364
26.5903	845	26.5903	670	26.5903	518	26.5903	753	26.5903	683	26.5903	507	26.5903	424	26.5903	373
26.6099	876	26.6099	657	26.6099	504	26.6099	698	26.6099	663	26.6099	552	26.6099	463	26.6099	360
26.6296	858	26.6296	702	26.6296	537	26.6296	730	26.6296	644	26.6296	534	26.6296	398	26.6296	340
26.6492	893	26.6492	728	26.6492	496	26.6492	758	26.6492	633	26.6492	541	26.6492	437	26.6492	353
26.6689	865	26.6689	670	26.6689	527	26.6689	763	26.6689	658	26.6689	531	26.6689	407	26.6689	312
26.6885	892	26.6885	691	26.6885	489	26.6885	726	26.6885	650	26.6885	545	26.6885	414	26.6885	365
26.7082	858	26.7082	683	26.7082	510	26.7082	688	26.7082	649	26.7082	570	26.7082	428	26.7082	333
26.7279	844	26.7279	704	26.7279	512	26.7279	753	26.7279	675	26.7279	586	26.7279	412	26.7279	361
26.7475	888	26.7475	714	26.7475	500	26.7475	729	26.7475	677	26.7475	485	26.7475	443	26.7475	362
26.7672	887	26.7672	649	26.7672	519	26.7672	751	26.7672	631	26.7672	536	26.7672	426	26.7672	370
26.7868	895	26.7868	676	26.7868	486	26.7868	706	26.7868	684	26.7868	525	26.7868	417	26.7868	367
26.8065	894	26.8065	696	26.8065	541	26.8065	728	26.8065	681	26.8065	542	26.8065	433	26.8065	341
26.8261	903	26.8261	712	26.8261	522	26.8261	729	26.8261	665	26.8261	523	26.8261	430	26.8261	335
26.8458	894	26.8458	724	26.8458	489	26.8458	731	26.8458	634	26.8458	548	26.8458	398	26.8458	296
26.8654	913	26.8654	667	26.8654	515	26.8654	682	26.8654	646	26.8654	541	26.8654	411	26.8654	362
26.8851	946	26.8851	693	26.8851	495	26.8851	729	26.8851	626	26.8851	560	26.8851	437	26.8851	341
26.9048	893	26.9048	661	26.9048	539	26.9048	734	26.9048	689	26.9048	537	26.9048	408	26.9048	356
26.9244	939	26.9244	727	26.9244	509	26.9244	753	26.9244	671	26.9244	568	26.9244	457	26.9244	363
26.9441	943	26.9441	700	26.9441	513	26.9441	716	26.9441	629	26.9441	517	26.9441	415	26.9441	359
26.9637	888	26.9637	708	26.9637	493	26.9637	700	26.9637	630	26.9637	590	26.9637	418	26.9637	368
26.9834	869	26.9834	673	26.9834	539	26.9834	713	26.9834	639	26.9834	540	26.9834	383	26.9834	355
27.003	876	27.003	678	27.003	479	27.003	704	27.003	625	27.003	530	27.003	422	27.003	366
27.0227	862	27.0227	664	27.0227	531	27.0227	749	27.0227	670	27.0227	577	27.0227	432	27.0227	405
27.0424	884	27.0424	673	27.0424	506	27.0424	717	27.0424	681	27.0424	553	27.0424	442	27.0424	345
27.062	881	27.062	683	27.062	501	27.062	732	27.062	650	27.062	534	27.062	424	27.062	395
27.0817	894	27.0817	671	27.0817	493	27.0817	767	27.0817	690	27.0817	517	27.0817	419	27.0817	370
27.1013	933	27.1013	677	27.1013	485	27.1013	752	27.1013	664	27.1013	521	27.1013	420	27.1013	371
27.121	871	27.121	685	27.121	520	27.121	691	27.121	660	27.121	558	27.121	432	27.121	359
27.1406	897	27.1406	692	27.1406	524	27.1406	726	27.1406	677	27.1406	532	27.1406	444	27.1406	376
27.1603	893	27.1603	655	27.1603	532	27.1603	729	27.1603	651	27.1603	547	27.1603	459	27.1603	386
27.18	926	27.18	747	27.18	515	27.18	751	27.18	648	27.18	581	27.18	466	27.18	382
27.1996	888	27.1996	730	27.1996	501	27.1996	749	27.1996	644	27.1996	576	27.1996	425	27.1996	365
27.2193	857	27.2193	663	27.2193	493	27.2193	737	27.2193	660	27.2193	572	27.2193	412	27.2193	374
27.2389	942	27.2389	731	27.2389	523	27.2389	761	27.2389	652	27.2389	530	27.2389	434	27.2389	379
27.2586	843	27.2586	687	27.2586	484	27.2586	731	27.2586	626	27.2586	564	27.2586	427	27.2586	387
27.2782	904	27.2782	671	27.2782	505	27.2782	743	27.2782	689	27.2782	577	27.2782	401	27.2782	360
27.2979	883	27.2979	650	27.2979	482	27.2979	705	27.2979	703	27.2979	536	27.2979	443	27.2979	399
27.3176	880	27.3176	673	27.3176	455	27.3176	719	27.3176	684	27.3176	607	27.3176	422	27.3176	409
27.3372	853	27.3372	678	27.3372	495	27.3372	730	27.3372	672	27.3372	528	27.3372	448	27.3372	354
27.3569	872	27.3569	682	27.3569	473	27.3569	706	27.3569	639	27.3569	569	27.3569	447	27.3569	365
27.3765	925	27.3765	667	27.3765	507	27.3765	739	27.3765	643	27.3765	543	27.3765	431	27.3765	403
27.3962	919	27.3962	724	27.3962	536	27.3962	746	27.3962	674	27.3962	543	27.3962	478	27.3962	390
27.4158	914	27.4158	717	27.4158	501	27.4158	793	27.4158	663	27.4158	549	27.4158	463	27.4158	373
27.4355	862	27.4355	689	27.4355	509	27.4355	766	27.4355	705	27.4355	573	27.4355	451	27.4355	368
27.4551	869	27.4551	677	27.4551	508	27.4551	727	27.4551	678	27.4551	557	27.4551	439	27.4551	408
27.4748	883	27.4748	715	27.4748	508	27.4748	702	27.4748	702	27.4748	560	27.4748	456	27.4748	391
27.4945	927	27.4945	655	27.4945	496	27.4945	758	27.4945	654	27.4945	587	27.4945	425	27.4945	415
27.5141	916	27.5141	706	27.5141	482	27.5141	794	27.5141	703	27.5141	559	27.5141	445	27.5141	404
27.5338	871	27.5338	699	27.5338	518	27.5338	718	27.5338	714	27.5338	529	27.5338	419	27.5338	394
27.5534	853	27.5534	705	27.5534	553	27.5534	775	27.5534	657	27.5534	614	27.5534	467	27.5534	350
27.5731	899	27.5731	653	27.5731	497	27.5731	733	27.5731	661	27.5731	568	27.5731	445	27.5731	415
27.5927	864	27.5927	714	27.5927	506	27.5927	769	27.5927	720	27.5927	574	27.5927	482	27.5927	386
27.6124	878	27.6124	718	27.6124	522	27.6124	777	27.6124	692	27.6124	607	27.6124	438	27.6124	390
27.6321	878	27.6321	694	27.6321	499	27.6321	784	27.6321	723	27.6321	577	27.6321	446	27.6321	418
27.6517	851	27.6517	639	27.6517	499	27.6517	775	27.6517	677	27.6517	564	27.6517	466	27.6517	387
27.6714	878	27.6714	656	27.6714	490	27.6714	744	27.6714	724	27.6714	629	27.6714	474	27.6714	428
27.691	856	27.691	650	27.691	554	27.691	753	27.691	680	27.691	573	27.691	475	27.691	375
27.7107	909	27.7107	715	27.7107	540	27.7107	749	27.7107	759	27.7107	581	27.7107	472	27.7107	426
27.7303	863	27.7303	677	27.7303	538	27.7303	782	27.7303	710	27.7303	604	27.7303	506	27.7303	389
27.75	875	27.75	678	27.75	495	27.75	804	27.75	710	27.75	628	27.75	516	27.75	403
27.7697	900	27.7697	682	27.7697	511	27.7697	720	27.7697	705	27.7697	612	27.7697	514	27.7697	443
27.7893	831	27.7893	672	27.7893	484	27.7893	763	27.7893	723	27.7893	544	27.7893	492	27.7893	430
27.809	927	27.809	725	27.809	473	27.809	752	27.809	677	27.809	581	27.809	506	27.809	381
27.8286	876	27.8286	707	27.8286	484	27.8286	800	27.8286	634	27.8286	537	27.8286	480	27.8286	419
27.8483	871	27.8483	684	27.8483	472	27.8483	781	27.8483	716	27.8483	592	27.8483	493	27.8483	402
27.8679	815	27.8679	652	27.8679	510	27.8679	726	27.8679	702	27.8679	627	27.8679	478	27.8679	382
27.8876	868	27.8876	654	27.8876	527	27.8876	749	27.8876	660	27.8876	586	27.8876	482	27.8876	436
27.9073	875	27.9073	658	27.9073	487	27.9073	771	27.9073	700	27.9073	630	27.9073	472	27.9073	404
27.9269	890	27.9269	670	27.9269	526	27.9269	686	27.9269	686	27.9269	607	27.9269	557	27.9269	414
27.9466	850	27.9466	706	27.9466	498	27.9466	784	27.9466	718	27.9466	645	27.9466	525	27.9466	439
27.9662	883	27.9662	667	27.9662	512	27.9662	756	27.9662	692	27.9662	661	27.9662	501	27.9662	421
27.9859	886	27.9859	700	27.9859	499	27.9859	780	27.9859	714	27.9859	605	27.9859	535	27.9859	475
28.0055	915	28.0055	738	28.0055	484	28.0055	789	28.0055	694	28.0055	666	28.0055	505	28.0055	437
28.0252	945	28.0252	682	28.0252	510	28.0252	764	28.0252	731	28.0252	638	28.0252	475	28.0252	451
28.0449	883	28.0449	690	28.0449	535	28.0449	782	28.0449	738	28.0449	609	28.0449	497	28.0449	455
28.0645	881	28.0645	700	28.0645	552	28.0645	822	28.0645	750	28.0645	650	28.0645	524	28.0645	439
28.0842	923	28.0842	686	28.0842	519	28.0842	761	28.0842	781	28.0842	695	28.0842	529	28.0842	455
28.1038	908	28.1038	717	28.1038	505	28.1038	814	28.1038	749	28.1038	673	28.1038	523	28.1038	450
28.1235	932	28.1235	655	28.1235	510	28.1235	810	28.1235	680	28.1235	644	28.1235	528	28.1235	492
28.1431	869	28.1431	713	28.1431	509	28.1431	776	28.1431	722	28.1431	659	28.1431	554	28.1431	422
28.1628	853	28.1628	671	28.1628	481	28.1628	832	28.1628	749	28.1628	683	28.1628	524	28.1628	517
28.1824	900	28.1824	663	28.1824	505	28.1824	770	28.1824	724	28.1824	690	28.1824	569	28.1824	445
28.2021	907	28.2021	692	28.2021	532	28.2021	816	28.2021	713	28.2021	693	28.2021	573	28.2021	471
28.2218	854	28.2218	700	28.2218	453	28.2218	779	28.2218	776	28.2218	698	28.2218	534	28.2218	495
28.2414	882	28.2414	697	28.2414	507	28.2414	777	28.2414	763	28.2414	666	28.2414	499	28.2414	499
28.2611	900	28.2611	686	28.2611	546	28.2611	761	28.2611	801	28.2611	704	28.2611	561	28.2611	477
28.2807	878	28.2807	665	28.2807	471	28.2807	831	28.2807	738	28.2807	694	28.2807	572	28.2807	491
28.3004	864	28.3004	700	28.3004	538	28.3004	801	28.3004	746	28.3004	660	28.3004	580	28.3004	517
28.32	912	28.32	701	28.32	528	28.32	849	28.32	767	28.32	725	28.32	603	28.32	567
28.3397	882	28.3397	695	28.3397	496	28.3397	837	28.3397	719	28.3397	700	28.3397	589	28.3397	545
28.3594	879	28.3594	679	28.3594	514	28.3594	809	28.3594	745	28.3594	764	28.3594	612	28.3594	510
28.379	890	28.379	753	28.379	506	28.379	848	28.379	819	28.379	741	28.379	597	28.379	539
28.3987	896	28.3987	711	28.3987	516	28.3987	799	28.3987	797	28.3987	679	28.3987	594	28.3987	498
28.4183	846	28.4183	701	28.4183	495	28.4183	837	28.4183	802	28.4183	746	28.4183	649	28.4183	565
28.438	921	28.438	713	28.438	521	28.438	827	28.438	798	28.438	743	28.438	644	28.438	539
28.4576	898	28.4576	725	28.4576	506	28.4576	839	28.4576	748	28.4576	796	28.4576	630	28.4576	595
28.4773	888	28.4773	692	28.4773	580	28.4773	830	28.4773	826	28.4773	797	28.4773	667	28.4773	608
28.497	911	28.497	748	28.497	558	28.497	911	28.497	803	28.497	823	28.497	640	28.497	559
28.5166	914	28.5166	702	28.5166	517	28.5166	837	28.5166	817	28.5166	819	28.5166	678	28.5166	566
28.5363	867	28.5363	685	28.5363	522	28.5363	847	28.5363	865	28.5363	814	28.5363	647	28.5363	630
28.5559	920	28.5559	743	28.5559	530	28.5559	871	28.5559	823	28.5559	884	28.5559	666	28.5559	570
28.5756	891	28.5756	731	28.5756	524	28.5756	903	28.5756	844	28.5756	903	28.5756	716	28.5756	574
28.5952	870	28.5952	668	28.5952	566	28.5952	854	28.5952	882	28.5952	850	28.5952	655	28.5952	593
28.6149	844	28.6149	696	28.6149	584	28.6149	918	28.6149	839	28.6149	843	28.6149	739	28.6149	653
28.6346	869	28.6346	750	28.6346	534	28.6346	916	28.6346	827	28.6346	824	28.6346	701	28.6346	628
28.6542	843	28.6542	735	28.6542	537	28.6542	880	28.6542	868	28.6542	831	28.6542	680	28.6542	670
28.6739	905	28.6739	698	28.6739	530	28.6739	892	28.6739	882	28.6739	883	28.6739	709	28.6739	663
28.6935	907	28.6935	744	28.6935	542	28.6935	929	28.6935	839	28.6935	912	28.6935	700	28.6935	665
28.7132	894	28.7132	719	28.7132	520	28.7132	904	28.7132	887	28.7132	914	28.7132	791	28.7132	712
28.7328	922	28.7328	745	28.7328	520	28.7328	958	28.7328	887	28.7328	920	28.7328	761	28.7328	665
28.7525	935	28.7525	745	28.7525	557	28.7525	941	28.7525	938	28.7525	981	28.7525	849	28.7525	724
28.7721	885	28.7721	742	28.7721	534	28.7721	979	28.7721	976	28.7721	921	28.7721	794	28.7721	751
28.7918	865	28.7918	732	28.7918	575	28.7918	966	28.7918	910	28.7918	930	28.7918	765	28.7918	761
28.8115	885	28.8115	730	28.8115	553	28.8115	928	28.8115	925	28.8115	1034	28.8115	805	28.8115	778
28.8311	907	28.8311	733	28.8311	561	28.8311	928	28.8311	924	28.8311	987	28.8311	849	28.8311	813
28.8508	815	28.8508	725	28.8508	558	28.8508	959	28.8508	993	28.8508	1034	28.8508	847	28.8508	813
28.8704	890	28.8704	738	28.8704	536	28.8704	965	28.8704	938	28.8704	1006	28.8704	874	28.8704	865
28.8901	916	28.8901	776	28.8901	546	28.8901	931	28.8901	985	28.8901	1063	28.8901	876	28.8901	827
28.9097	920	28.9097	741	28.9097	564	28.9097	951	28.9097	963	28.9097	1074	28.9097	941	28.9097	862
28.9294	939	28.9294	772	28.9294	560	28.9294	963	28.9294	993	28.9294	1092	28.9294	915	28.9294	867
28.9491	902	28.9491	770	28.9491	501	28.9491	945	28.9491	1019	28.9491	1107	28.9491	979	28.9491	925
28.9687	950	28.9687	712	28.9687	566	28.9687	967	28.9687	977	28.9687	1126	28.9687	971	28.9687	894
28.9884	926	28.9884	771	28.9884	579	28.9884	982	28.9884	986	28.9884	1179	28.9884	1008	28.9884	993
29.008	872	29.008	794	29.008	553	29.008	975	29.008	1047	29.008	1215	29.008	974	29.008	983
29.0277	845	29.0277	742	29.0277	563	29.0277	1003	29.0277	1001	29.0277	1141	29.0277	1030	29.0277	1059
29.0473	898	29.0473	735	29.0473	542	29.0473	995	29.0473	1077	29.0473	1237	29.0473	1129	29.0473	1085
29.067	881	29.067	732	29.067	586	29.067	1005	29.067	1105	29.067	1210	29.067	1128	29.067	1091
29.0867	894	29.0867	740	29.0867	563	29.0867	1018	29.0867	1099	29.0867	1243	29.0867	1125	29.0867	1161
29.1063	872	29.1063	832	29.1063	555	29.1063	1003	29.1063	1082	29.1063	1269	29.1063	1134	29.1063	1155
29.126	893	29.126	747	29.126	576	29.126	991	29.126	1130	29.126	1360	29.126	1186	29.126	1195
29.1456	919	29.1456	811	29.1456	554	29.1456	960	29.1456	1151	29.1456	1382	29.1456	1225	29.1456	1186
29.1653	905	29.1653	735	29.1653	585	29.1653	1037	29.1653	1119	29.1653	1358	29.1653	1233	29.1653	1248
29.1849	878	29.1849	766	29.1849	599	29.1849	1068	29.1849	1193	29.1849	1480	29.1849	1304	29.1849	1318
29.2046	905	29.2046	765	29.2046	574	29.2046	1087	29.2046	1230	29.2046	1429	29.2046	1303	29.2046	1396
29.2243	862	29.2243	797	29.2243	577	29.2243	1083	29.2243	1236	29.2243	1463	29.2243	1310	29.2243	1410
29.2439	927	29.2439	722	29.2439	576	29.2439	1051	29.2439	1182	29.2439	1568	29.2439	1366	29.2439	1478
29.2636	906	29.2636	766	29.2636	581	29.2636	1093	29.2636	1221	29.2636	1587	29.2636	1430	29.2636	1459
29.2832	891	29.2832	821	29.2832	619	29.2832	1090	29.2832	1213	29.2832	1561	29.2832	1447	29.2832	1588
29.3029	897	29.3029	779	29.3029	612	29.3029	1035	29.3029	1301	29.3029	1723	29.3029	1509	29.3029	1579
29.3225	915	29.3225	802	29.3225	596	29.3225	1078	29.3225	1264	29.3225	1621	29.3225	1519	29.3225	1669
29.3422	884	29.3422	811	29.3422	544	29.3422	1027	29.3422	1318	29.3422	1635	29.3422	1617	29.3422	1772
29.3618	918	29.3618	781	29.3618	622	29.3618	1072	29.3618	1373	29.3618	1815	29.3618	1716	29.3618	1903
29.3815	899	29.3815	794	29.3815	550	29.3815	1090	29.3815	1378	29.3815	1807	29.3815	1708	29.3815	1766
29.4012	913	29.4012	765	29.4012	608	29.4012	1129	29.4012	1392	29.4012	1786	29.4012	1685	29.4012	1894
29.4208	903	29.4208	778	29.4208	594	29.4208	1080	29.4208	1408	29.4208	1804	29.4208	1782	29.4208	1967
29.4405	903	29.4405	750	29.4405	586	29.4405	1141	29.4405	1467	29.4405	1840	29.4405	1778	29.4405	1891
29.4601	910	29.4601	811	29.4601	590	29.4601	1145	29.4601	1378	29.4601	1917	29.4601	1870	29.4601	2058
29.4798	907	29.4798	842	29.4798	638	29.4798	1135	29.4798	1414	29.4798	1837	29.4798	1848	29.4798	2000
29.4994	918	29.4994	774	29.4994	607	29.4994	1116	29.4994	1432	29.4994	1983	29.4994	1837	29.4994	2110
29.5191	859	29.5191	797	29.5191	570	29.5191	1127	29.5191	1501	29.5191	1874	29.5191	1875	29.5191	2119
29.5388	942	29.5388	826	29.5388	605	29.5388	1176	29.5388	1479	29.5388	1989	29.5388	1900	29.5388	2135
29.5584	869	29.5584	813	29.5584	576	29.5584	1161	29.5584	1507	29.5584	1975	29.5584	1944	29.5584	2222
29.5781	883	29.5781	830	29.5781	528	29.5781	1143	29.5781	1449	29.5781	2058	29.5781	1927	29.5781	2205
29.5977	853	29.5977	813	29.5977	575	29.5977	1078	29.5977	1554	29.5977	2027	29.5977	1926	29.5977	2198
29.6174	862	29.6174	793	29.6174	608	29.6174	1127	29.6174	1592	29.6174	1942	29.6174	1931	29.6174	2236
29.637	866	29.637	805	29.637	558	29.637	1119	29.637	1543	29.637	1947	29.637	1908	29.637	2205
29.6567	878	29.6567	851	29.6567	587	29.6567	1123	29.6567	1577	29.6567	1913	29.6567	1932	29.6567	2085
29.6764	926	29.6764	772	29.6764	592	29.6764	1171	29.6764	1558	29.6764	1929	29.6764	1891	29.6764	2030
29.696	902	29.696	822	29.696	605	29.696	1156	29.696	1588	29.696	1916	29.696	1896	29.696	2184
29.7157	924	29.7157	789	29.7157	550	29.7157	1104	29.7157	1571	29.7157	1951	29.7157	1838	29.7157	2127
29.7353	915	29.7353	807	29.7353	548	29.7353	1157	29.7353	1586	29.7353	1873	29.7353	1849	29.7353	1998
29.755	898	29.755	764	29.755	551	29.755	1021	29.755	1513	29.755	1824	29.755	1776	29.755	2049
29.7746	993	29.7746	819	29.7746	655	29.7746	1150	29.7746	1582	29.7746	1842	29.7746	1687	29.7746	1892
29.7943	888	29.7943	802	29.7943	545	29.7943	1084	29.7943	1497	29.7943	1822	29.7943	1644	29.7943	1864
29.814	919	29.814	772	29.814	578	29.814	1145	29.814	1511	29.814	1717	29.814	1634	29.814	1786
29.8336	903	29.8336	769	29.8336	571	29.8336	1123	29.8336	1510	29.8336	1729	29.8336	1629	29.8336	1778
29.8533	881	29.8533	799	29.8533	549	29.8533	1066	29.8533	1569	29.8533	1710	29.8533	1596	29.8533	1730
29.8729	843	29.8729	815	29.8729	600	29.8729	1150	29.8729	1555	29.8729	1641	29.8729	1481	29.8729	1789
29.8926	830	29.8926	767	29.8926	591	29.8926	1091	29.8926	1531	29.8926	1583	29.8926	1445	29.8926	1660
29.9122	917	29.9122	791	29.9122	616	29.9122	1100	29.9122	1447	29.9122	1582	29.9122	1517	29.9122	1543
29.9319	872	29.9319	774	29.9319	577	29.9319	1078	29.9319	1567	29.9319	1552	29.9319	1480	29.9319	1570
29.9516	853	29.9516	777	29.9516	575	29.9516	1078	29.9516	1536	29.9516	1525	29.9516	1395	29.9516	1419
29.9712	907	29.9712	788	29.9712	593	29.9712	1034	29.9712	1517	29.9712	1535	29.9712	1424	29.9712	1539
29.9909	939	29.9909	796	29.9909	588	29.9909	1131	29.9909	1489	29.9909	1469	29.9909	1393	29.9909	1333
30.0105	859	30.0105	815	30.0105	521	30.0105	1088	30.0105	1430	30.0105	1518	30.0105	1258	30.0105	1379
30.0302	893	30.0302	799	30.0302	548	30.0302	1077	30.0302	1443	30.0302	1375	30.0302	1250	30.0302	1266
30.0498	936	30.0498	776	30.0498	564	30.0498	1093	30.0498	1463	30.0498	1336	30.0498	1223	30.0498	1223
30.0695	884	30.0695	777	30.0695	586	30.0695	1102	30.0695	1361	30.0695	1371	30.0695	1158	30.0695	1217
30.0891	894	30.0891	756	30.0891	545	30.0891	1037	30.0891	1366	30.0891	1366	30.0891	1152	30.0891	1132
30.1088	898	30.1088	804	30.1088	513	30.1088	1028	30.1088	1375	30.1088	1304	30.1088	1116	30.1088	1183
30.1285	832	30.1285	746	30.1285	523	30.1285	974	30.1285	1290	30.1285	1276	30.1285	1091	30.1285	1161
30.1481	939	30.1481	780	30.1481	573	30.1481	1031	30.1481	1338	30.1481	1281	30.1481	1110	30.1481	1067
30.1678	881	30.1678	762	30.1678	543	30.1678	979	30.1678	1340	30.1678	1195	30.1678	1064	30.1678	1039
30.1874	896	30.1874	749	30.1874	534	30.1874	991	30.1874	1226	30.1874	1158	30.1874	994	30.1874	1003
30.2071	879	30.2071	782	30.2071	552	30.2071	991	30.2071	1277	30.2071	1150	30.2071	1014	30.2071	1015
30.2267	934	30.2267	756	30.2267	585	30.2267	1036	30.2267	1278	30.2267	1152	30.2267	985	30.2267	974
30.2464	958	30.2464	810	30.2464	571	30.2464	910	30.2464	1253	30.2464	1127	30.2464	978	30.2464	936
30.2661	844	30.2661	764	30.2661	590	30.2661	944	30.2661	1211	30.2661	1121	30.2661	1012	30.2661	960
30.2857	887	30.2857	756	30.2857	535	30.2857	977	30.2857	1220	30.2857	1086	30.2857	955	30.2857	909
30.3054	883	30.3054	769	30.3054	542	30.3054	977	30.3054	1187	30.3054	1036	30.3054	884	30.3054	792
30.325	868	30.325	729	30.325	583	30.325	962	30.325	1206	30.325	1098	30.325	927	30.325	899
30.3447	932	30.3447	760	30.3447	508	30.3447	945	30.3447	1198	30.3447	1013	30.3447	926	30.3447	848
30.3643	876	30.3643	718	30.3643	531	30.3643	995	30.3643	1189	30.3643	1053	30.3643	868	30.3643	834
30.384	927	30.384	763	30.384	553	30.384	948	30.384	1116	30.384	1049	30.384	901	30.384	759
30.4037	885	30.4037	782	30.4037	564	30.4037	877	30.4037	1084	30.4037	980	30.4037	836	30.4037	771
30.4233	846	30.4233	734	30.4233	535	30.4233	944	30.4233	1151	30.4233	931	30.4233	798	30.4233	769
30.443	928	30.443	750	30.443	519	30.443	939	30.443	1055	30.443	1033	30.443	793	30.443	747
30.4626	877	30.4626	707	30.4626	549	30.4626	980	30.4626	1035	30.4626	983	30.4626	845	30.4626	737
30.4823	866	30.4823	754	30.4823	565	30.4823	885	30.4823	1008	30.4823	905	30.4823	753	30.4823	720
30.5019	920	30.5019	730	30.5019	477	30.5019	857	30.5019	1002	30.5019	942	30.5019	809	30.5019	649
30.5216	907	30.5216	728	30.5216	544	30.5216	859	30.5216	1089	30.5216	923	30.5216	769	30.5216	697
30.5413	936	30.5413	720	30.5413	566	30.5413	946	30.5413	1061	30.5413	869	30.5413	752	30.5413	686
30.5609	876	30.5609	719	30.5609	559	30.5609	864	30.5609	1021	30.5609	880	30.5609	697	30.5609	718
30.5806	893	30.5806	736	30.5806	554	30.5806	913	30.5806	934	30.5806	856	30.5806	739	30.5806	648
30.6002	861	30.6002	722	30.6002	511	30.6002	914	30.6002	978	30.6002	880	30.6002	698	30.6002	650
30.6199	870	30.6199	709	30.6199	477	30.6199	826	30.6199	1006	30.6199	832	30.6199	657	30.6199	658
30.6395	874	30.6395	767	30.6395	520	30.6395	913	30.6395	948	30.6395	850	30.6395	728	30.6395	658
30.6592	959	30.6592	705	30.6592	518	30.6592	840	30.6592	962	30.6592	861	30.6592	674	30.6592	639
30.6788	866	30.6788	703	30.6788	494	30.6788	891	30.6788	930	30.6788	808	30.6788	693	30.6788	636
30.6985	874	30.6985	691	30.6985	486	30.6985	837	30.6985	933	30.6985	854	30.6985	677	30.6985	582
30.7182	922	30.7182	693	30.7182	513	30.7182	900	30.7182	904	30.7182	805	30.7182	664	30.7182	569
30.7378	904	30.7378	710	30.7378	510	30.7378	885	30.7378	998	30.7378	802	30.7378	654	30.7378	645
30.7575	914	30.7575	702	30.7575	454	30.7575	852	30.7575	932	30.7575	792	30.7575	628	30.7575	548
30.7771	844	30.7771	692	30.7771	499	30.7771	842	30.7771	868	30.7771	793	30.7771	632	30.7771	576
30.7968	936	30.7968	693	30.7968	504	30.7968	892	30.7968	825	30.7968	709	30.7968	606	30.7968	503
30.8164	924	30.8164	729	30.8164	490	30.8164	897	30.8164	907	30.8164	770	30.8164	645	30.8164	540
30.8361	888	30.8361	650	30.8361	526	30.8361	808	30.8361	825	30.8361	785	30.8361	633	30.8361	495
30.8558	941	30.8558	673	30.8558	477	30.8558	808	30.8558	874	30.8558	758	30.8558	624	30.8558	537
30.8754	874	30.8754	722	30.8754	493	30.8754	816	30.8754	829	30.8754	749	30.8754	634	30.8754	517
30.8951	876	30.8951	719	30.8951	521	30.8951	851	30.8951	911	30.8951	744	30.8951	642	30.8951	562
30.9147	889	30.9147	763	30.9147	484	30.9147	823	30.9147	842	30.9147	746	30.9147	624	30.9147	499
30.9344	851	30.9344	695	30.9344	485	30.9344	812	30.9344	802	30.9344	748	30.9344	598	30.9344	542
30.954	873	30.954	730	30.954	470	30.954	839	30.954	847	30.954	697	30.954	632	30.954	528
30.9737	939	30.9737	662	30.9737	471	30.9737	811	30.9737	814	30.9737	688	30.9737	597	30.9737	519
30.9934	907	30.9934	699	30.9934	524	30.9934	879	30.9934	786	30.9934	679	30.9934	600	30.9934	528
31.013	883	31.013	704	31.013	479	31.013	814	31.013	843	31.013	695	31.013	544	31.013	524
31.0327	883	31.0327	642	31.0327	488	31.0327	827	31.0327	817	31.0327	688	31.0327	575	31.0327	532
31.0523	927	31.0523	682	31.0523	467	31.0523	814	31.0523	777	31.0523	707	31.0523	550	31.0523	519
31.072	897	31.072	683	31.072	521	31.072	822	31.072	785	31.072	679	31.072	549	31.072	480
31.0916	912	31.0916	684	31.0916	478	31.0916	796	31.0916	787	31.0916	676	31.0916	588	31.0916	456
31.1113	917	31.1113	664	31.1113	497	31.1113	853	31.1113	831	31.1113	673	31.1113	589	31.1113	518
31.131	922	31.131	686	31.131	485	31.131	816	31.131	800	31.131	643	31.131	521	31.131	490
31.1506	910	31.1506	648	31.1506	479	31.1506	786	31.1506	768	31.1506	688	31.1506	552	31.1506	436
31.1703	914	31.1703	662	31.1703	487	31.1703	762	31.1703	779	31.1703	751	31.1703	534	31.1703	465
31.1899	953	31.1899	640	31.1899	518	31.1899	784	31.1899	769	31.1899	676	31.1899	552	31.1899	413
31.2096	924	31.2096	718	31.2096	494	31.2096	818	31.2096	789	31.2096	680	31.2096	515	31.2096	446
31.2292	932	31.2292	693	31.2292	486	31.2292	837	31.2292	836	31.2292	662	31.2292	564	31.2292	456
31.2489	862	31.2489	688	31.2489	490	31.2489	803	31.2489	740	31.2489	657	31.2489	520	31.2489	472
31.2685	901	31.2685	645	31.2685	468	31.2685	794	31.2685	819	31.2685	654	31.2685	502	31.2685	455
31.2882	943	31.2882	707	31.2882	495	31.2882	812	31.2882	742	31.2882	673	31.2882	517	31.2882	430
31.3079	938	31.3079	645	31.3079	472	31.3079	833	31.3079	779	31.3079	667	31.3079	502	31.3079	465
31.3275	919	31.3275	713	31.3275	465	31.3275	779	31.3275	759	31.3275	705	31.3275	509	31.3275	480
31.3472	866	31.3472	706	31.3472	492	31.3472	748	31.3472	745	31.3472	663	31.3472	567	31.3472	478
31.3668	902	31.3668	686	31.3668	478	31.3668	752	31.3668	758	31.3668	676	31.3668	523	31.3668	416
31.3865	945	31.3865	689	31.3865	470	31.3865	781	31.3865	756	31.3865	612	31.3865	516	31.3865	491
31.4061	907	31.4061	694	31.4061	490	31.4061	739	31.4061	741	31.4061	623	31.4061	523	31.4061	434
31.4258	875	31.4258	697	31.4258	497	31.4258	811	31.4258	746	31.4258	663	31.4258	492	31.4258	459
31.4455	906	31.4455	701	31.4455	495	31.4455	822	31.4455	790	31.4455	658	31.4455	521	31.4455	432
31.4651	908	31.4651	723	31.4651	482	31.4651	783	31.4651	743	31.4651	621	31.4651	566	31.4651	461
31.4848	899	31.4848	669	31.4848	479	31.4848	799	31.4848	743	31.4848	641	31.4848	492	31.4848	475
31.5044	928	31.5044	656	31.5044	487	31.5044	763	31.5044	776	31.5044	645	31.5044	532	31.5044	496
31.5241	893	31.5241	683	31.5241	495	31.5241	787	31.5241	707	31.5241	623	31.5241	528	31.5241	427
31.5437	931	31.5437	675	31.5437	497	31.5437	795	31.5437	748	31.5437	612	31.5437	529	31.5437	430
31.5634	867	31.5634	638	31.5634	472	31.5634	765	31.5634	772	31.5634	629	31.5634	519	31.5634	430
31.5831	891	31.5831	650	31.5831	480	31.5831	806	31.5831	698	31.5831	600	31.5831	486	31.5831	468
31.6027	939	31.6027	620	31.6027	517	31.6027	786	31.6027	750	31.6027	674	31.6027	482	31.6027	487
31.6224	905	31.6224	661	31.6224	466	31.6224	777	31.6224	724	31.6224	685	31.6224	522	31.6224	435
31.642	900	31.642	665	31.642	513	31.642	849	31.642	740	31.642	647	31.642	474	31.642	427
31.6617	878	31.6617	668	31.6617	451	31.6617	784	31.6617	780	31.6617	586	31.6617	468	31.6617	428
31.6813	942	31.6813	643	31.6813	456	31.6813	814	31.6813	735	31.6813	653	31.6813	488	31.6813	472
31.701	911	31.701	698	31.701	500	31.701	805	31.701	741	31.701	634	31.701	507	31.701	416
31.7207	945	31.7207	677	31.7207	505	31.7207	770	31.7207	741	31.7207	648	31.7207	522	31.7207	414
31.7403	943	31.7403	710	31.7403	486	31.7403	856	31.7403	754	31.7403	624	31.7403	540	31.7403	431
31.76	921	31.76	715	31.76	442	31.76	762	31.76	730	31.76	614	31.76	486	31.76	436
31.7796	907	31.7796	665	31.7796	509	31.7796	805	31.7796	738	31.7796	673	31.7796	450	31.7796	441
31.7993	885	31.7993	699	31.7993	479	31.7993	767	31.7993	716	31.7993	645	31.7993	488	31.7993	399
31.8189	885	31.8189	639	31.8189	507	31.8189	750	31.8189	721	31.8189	580	31.8189	461	31.8189	442
31.8386	881	31.8386	671	31.8386	477	31.8386	783	31.8386	723	31.8386	615	31.8386	472	31.8386	421
31.8583	871	31.8583	644	31.8583	466	31.8583	774	31.8583	763	31.8583	621	31.8583	515	31.8583	431
31.8779	890	31.8779	674	31.8779	463	31.8779	785	31.8779	700	31.8779	634	31.8779	478	31.8779	426
31.8976	920	31.8976	663	31.8976	494	31.8976	817	31.8976	750	31.8976	624	31.8976	490	31.8976	452
31.9172	885	31.9172	642	31.9172	425	31.9172	733	31.9172	799	31.9172	626	31.9172	485	31.9172	458
31.9369	941	31.9369	705	31.9369	463	31.9369	759	31.9369	728	31.9369	641	31.9369	519	31.9369	429
31.9565	911	31.9565	666	31.9565	469	31.9565	799	31.9565	763	31.9565	636	31.9565	498	31.9565	432
31.9762	920	31.9762	606	31.9762	474	31.9762	754	31.9762	714	31.9762	608	31.9762	488	31.9762	407
31.9958	956	31.9958	690	31.9958	520	31.9958	731	31.9958	707	31.9958	644	31.9958	489	31.9958	449
32.0155	848	32.0155	638	32.0155	505	32.0155	802	32.0155	700	32.0155	633	32.0155	482	32.0155	437
32.0352	942	32.0352	649	32.0352	473	32.0352	779	32.0352	699	32.0352	581	32.0352	507	32.0352	401
32.0548	908	32.0548	599	32.0548	478	32.0548	807	32.0548	727	32.0548	605	32.0548	524	32.0548	465
32.0745	834	32.0745	653	32.0745	456	32.0745	798	32.0745	709	32.0745	589	32.0745	489	32.0745	404
32.0941	865	32.0941	668	32.0941	485	32.0941	742	32.0941	708	32.0941	594	32.0941	506	32.0941	382
32.1138	923	32.1138	652	32.1138	513	32.1138	828	32.1138	713	32.1138	595	32.1138	518	32.1138	432
32.1334	895	32.1334	646	32.1334	460	32.1334	801	32.1334	700	32.1334	607	32.1334	484	32.1334	409
32.1531	896	32.1531	669	32.1531	500	32.1531	731	32.1531	671	32.1531	602	32.1531	482	32.1531	420
32.1728	902	32.1728	713	32.1728	494	32.1728	768	32.1728	722	32.1728	608	32.1728	515	32.1728	469
32.1924	941	32.1924	641	32.1924	457	32.1924	760	32.1924	701	32.1924	579	32.1924	479	32.1924	411
32.2121	892	32.2121	676	32.2121	467	32.2121	761	32.2121	711	32.2121	621	32.2121	473	32.2121	427
32.2317	924	32.2317	671	32.2317	500	32.2317	811	32.2317	686	32.2317	634	32.2317	521	32.2317	412
32.2514	890	32.2514	688	32.2514	505	32.2514	781	32.2514	743	32.2514	627	32.2514	480	32.2514	442
32.271	908	32.271	643	32.271	478	32.271	797	32.271	766	32.271	589	32.271	516	32.271	398
32.2907	874	32.2907	691	32.2907	432	32.2907	797	32.2907	707	32.2907	586	32.2907	470	32.2907	415
32.3104	863	32.3104	694	32.3104	470	32.3104	754	32.3104	682	32.3104	611	32.3104	525	32.3104	404
32.33	884	32.33	654	32.33	473	32.33	760	32.33	740	32.33	631	32.33	514	32.33	440
32.3497	855	32.3497	694	32.3497	494	32.3497	751	32.3497	714	32.3497	624	32.3497	525	32.3497	434
32.3693	945	32.3693	688	32.3693	505	32.3693	784	32.3693	716	32.3693	588	32.3693	483	32.3693	369
32.389	906	32.389	596	32.389	502	32.389	789	32.389	733	32.389	616	32.389	481	32.389	415
32.4086	908	32.4086	663	32.4086	502	32.4086	751	32.4086	723	32.4086	607	32.4086	483	32.4086	407
32.4283	900	32.4283	624	32.4283	508	32.4283	781	32.4283	698	32.4283	593	32.4283	491	32.4283	373
32.448	891	32.448	647	32.448	497	32.448	808	32.448	694	32.448	623	32.448	518	32.448	396
32.4676	888	32.4676	669	32.4676	440	32.4676	807	32.4676	712	32.4676	599	32.4676	499	32.4676	413
32.4873	913	32.4873	702	32.4873	468	32.4873	753	32.4873	708	32.4873	607	32.4873	477	32.4873	449
32.5069	910	32.5069	671	32.5069	464	32.5069	781	32.5069	692	32.5069	591	32.5069	509	32.5069	441
32.5266	902	32.5266	667	32.5266	485	32.5266	759	32.5266	688	32.5266	621	32.5266	501	32.5266	430
32.5462	835	32.5462	674	32.5462	495	32.5462	777	32.5462	749	32.5462	620	32.5462	474	32.5462	439
32.5659	954	32.5659	640	32.5659	466	32.5659	762	32.5659	688	32.5659	572	32.5659	499	32.5659	410
32.5855	962	32.5855	654	32.5855	433	32.5855	778	32.5855	680	32.5855	582	32.5855	549	32.5855	408
32.6052	911	32.6052	717	32.6052	478	32.6052	754	32.6052	686	32.6052	618	32.6052	495	32.6052	412
32.6249	912	32.6249	667	32.6249	432	32.6249	845	32.6249	727	32.6249	609	32.6249	518	32.6249	413
32.6445	872	32.6445	690	32.6445	490	32.6445	744	32.6445	698	32.6445	662	32.6445	480	32.6445	434
32.6642	911	32.6642	677	32.6642	444	32.6642	778	32.6642	684	32.6642	643	32.6642	534	32.6642	409
32.6838	858	32.6838	672	32.6838	459	32.6838	753	32.6838	727	32.6838	611	32.6838	491	32.6838	439
32.7035	922	32.7035	668	32.7035	484	32.7035	781	32.7035	740	32.7035	608	32.7035	479	32.7035	391
32.7231	949	32.7231	683	32.7231	503	32.7231	730	32.7231	717	32.7231	598	32.7231	505	32.7231	399
32.7428	841	32.7428	670	32.7428	506	32.7428	833	32.7428	734	32.7428	603	32.7428	505	32.7428	419
32.7625	905	32.7625	648	32.7625	481	32.7625	745	32.7625	702	32.7625	608	32.7625	562	32.7625	415
32.7821	898	32.7821	623	32.7821	475	32.7821	760	32.7821	720	32.7821	617	32.7821	497	32.7821	390
32.8018	868	32.8018	676	32.8018	515	32.8018	774	32.8018	697	32.8018	581	32.8018	507	32.8018	411
32.8214	885	32.8214	709	32.8214	485	32.8214	798	32.8214	709	32.8214	611	32.8214	478	32.8214	425
32.8411	880	32.8411	682	32.8411	486	32.8411	813	32.8411	695	32.8411	607	32.8411	495	32.8411	410
32.8607	925	32.8607	714	32.8607	485	32.8607	747	32.8607	719	32.8607	640	32.8607	486	32.8607	412
32.8804	914	32.8804	650	32.8804	465	32.8804	791	32.8804	717	32.8804	645	32.8804	477	32.8804	394
32.9001	919	32.9001	642	32.9001	486	32.9001	775	32.9001	759	32.9001	593	32.9001	491	32.9001	442
32.9197	925	32.9197	636	32.9197	494	32.9197	755	32.9197	675	32.9197	660	32.9197	535	32.9197	430
32.9394	964	32.9394	640	32.9394	488	32.9394	780	32.9394	769	32.9394	603	32.9394	511	32.9394	407
32.959	901	32.959	683	32.959	444	32.959	724	32.959	718	32.959	646	32.959	471	32.959	442
32.9787	935	32.9787	653	32.9787	494	32.9787	802	32.9787	707	32.9787	569	32.9787	453	32.9787	403
32.9983	914	32.9983	608	32.9983	501	32.9983	798	32.9983	698	32.9983	661	32.9983	489	32.9983	419
33.018	848	33.018	701	33.018	494	33.018	788	33.018	745	33.018	618	33.018	519	33.018	433
33.0377	898	33.0377	685	33.0377	517	33.0377	788	33.0377	784	33.0377	619	33.0377	514	33.0377	431
33.0573	923	33.0573	662	33.0573	456	33.0573	763	33.0573	707	33.0573	658	33.0573	476	33.0573	446
33.077	851	33.077	660	33.077	458	33.077	811	33.077	685	33.077	576	33.077	544	33.077	434
33.0966	940	33.0966	653	33.0966	504	33.0966	728	33.0966	734	33.0966	633	33.0966	466	33.0966	449
33.1163	865	33.1163	696	33.1163	443	33.1163	809	33.1163	738	33.1163	643	33.1163	555	33.1163	454
33.1359	897	33.1359	690	33.1359	525	33.1359	792	33.1359	740	33.1359	638	33.1359	524	33.1359	440
33.1556	890	33.1556	679	33.1556	519	33.1556	747	33.1556	723	33.1556	660	33.1556	490	33.1556	460
33.1752	910	33.1752	655	33.1752	502	33.1752	832	33.1752	744	33.1752	626	33.1752	546	33.1752	427
33.1949	930	33.1949	640	33.1949	454	33.1949	804	33.1949	683	33.1949	637	33.1949	505	33.1949	437
33.2146	916	33.2146	699	33.2146	467	33.2146	792	33.2146	694	33.2146	648	33.2146	547	33.2146	449
33.2342	918	33.2342	640	33.2342	483	33.2342	838	33.2342	726	33.2342	659	33.2342	551	33.2342	457
33.2539	917	33.2539	651	33.2539	491	33.2539	765	33.2539	752	33.2539	603	33.2539	544	33.2539	460
33.2735	879	33.2735	662	33.2735	511	33.2735	769	33.2735	738	33.2735	650	33.2735	538	33.2735	464
33.2932	921	33.2932	688	33.2932	445	33.2932	799	33.2932	692	33.2932	699	33.2932	543	33.2932	460
33.3128	888	33.3128	667	33.3128	455	33.3128	800	33.3128	737	33.3128	694	33.3128	535	33.3128	481
33.3325	867	33.3325	660	33.3325	470	33.3325	797	33.3325	750	33.3325	674	33.3325	580	33.3325	446
33.3522	943	33.3522	678	33.3522	459	33.3522	808	33.3522	704	33.3522	664	33.3522	538	33.3522	447
33.3718	904	33.3718	685	33.3718	471	33.3718	823	33.3718	783	33.3718	663	33.3718	589	33.3718	473
33.3915	926	33.3915	735	33.3915	520	33.3915	820	33.3915	744	33.3915	685	33.3915	544	33.3915	478
33.4111	883	33.4111	661	33.4111	511	33.4111	777	33.4111	700	33.4111	634	33.4111	569	33.4111	476
33.4308	900	33.4308	668	33.4308	538	33.4308	858	33.4308	802	33.4308	746	33.4308	536	33.4308	520
33.4504	879	33.4504	645	33.4504	521	33.4504	789	33.4504	809	33.4504	688	33.4504	553	33.4504	493
33.4701	925	33.4701	745	33.4701	504	33.4701	815	33.4701	767	33.4701	652	33.4701	585	33.4701	509
33.4898	944	33.4898	662	33.4898	486	33.4898	846	33.4898	772	33.4898	696	33.4898	556	33.4898	478
33.5094	899	33.5094	644	33.5094	489	33.5094	826	33.5094	759	33.5094	709	33.5094	582	33.5094	507
33.5291	843	33.5291	689	33.5291	496	33.5291	863	33.5291	751	33.5291	727	33.5291	590	33.5291	483
33.5487	900	33.5487	699	33.5487	492	33.5487	914	33.5487	748	33.5487	732	33.5487	628	33.5487	526
33.5684	908	33.5684	695	33.5684	509	33.5684	860	33.5684	751	33.5684	712	33.5684	638	33.5684	536
33.588	886	33.588	682	33.588	470	33.588	852	33.588	791	33.588	742	33.588	596	33.588	528
33.6077	881	33.6077	667	33.6077	513	33.6077	858	33.6077	744	33.6077	687	33.6077	646	33.6077	531
33.6274	898	33.6274	656	33.6274	508	33.6274	837	33.6274	789	33.6274	747	33.6274	639	33.6274	577
33.647	921	33.647	655	33.647	515	33.647	797	33.647	798	33.647	774	33.647	644	33.647	505
33.6667	900	33.6667	670	33.6667	497	33.6667	826	33.6667	778	33.6667	746	33.6667	676	33.6667	542
33.6863	881	33.6863	678	33.6863	496	33.6863	820	33.6863	773	33.6863	804	33.6863	616	33.6863	616
33.706	920	33.706	713	33.706	514	33.706	807	33.706	832	33.706	734	33.706	651	33.706	597
33.7256	957	33.7256	648	33.7256	511	33.7256	842	33.7256	812	33.7256	785	33.7256	664	33.7256	617
33.7453	897	33.7453	723	33.7453	549	33.7453	787	33.7453	853	33.7453	771	33.7453	727	33.7453	579
33.765	930	33.765	626	33.765	487	33.765	832	33.765	788	33.765	766	33.765	660	33.765	615
33.7846	894	33.7846	676	33.7846	522	33.7846	862	33.7846	817	33.7846	804	33.7846	693	33.7846	611
33.8043	878	33.8043	721	33.8043	504	33.8043	838	33.8043	873	33.8043	801	33.8043	745	33.8043	633
33.8239	903	33.8239	744	33.8239	494	33.8239	843	33.8239	795	33.8239	828	33.8239	735	33.8239	645
33.8436	893	33.8436	691	33.8436	497	33.8436	856	33.8436	829	33.8436	788	33.8436	720	33.8436	631
33.8632	935	33.8632	659	33.8632	475	33.8632	865	33.8632	789	33.8632	897	33.8632	710	33.8632	662
33.8829	923	33.8829	675	33.8829	525	33.8829	850	33.8829	846	33.8829	848	33.8829	707	33.8829	709
33.9025	943	33.9025	703	33.9025	497	33.9025	887	33.9025	772	33.9025	847	33.9025	687	33.9025	678
33.9222	931	33.9222	633	33.9222	492	33.9222	874	33.9222	867	33.9222	868	33.9222	714	33.9222	732
33.9419	954	33.9419	631	33.9419	492	33.9419	856	33.9419	870	33.9419	885	33.9419	754	33.9419	753
33.9615	921	33.9615	690	33.9615	530	33.9615	849	33.9615	866	33.9615	872	33.9615	809	33.9615	699
33.9812	849	33.9812	667	33.9812	546	33.9812	825	33.9812	878	33.9812	881	33.9812	824	33.9812	798
34.0008	878	34.0008	662	34.0008	479	34.0008	841	34.0008	825	34.0008	899	34.0008	831	34.0008	768
34.0205	881	34.0205	711	34.0205	509	34.0205	848	34.0205	889	34.0205	907	34.0205	808	34.0205	767
34.0401	864	34.0401	694	34.0401	512	34.0401	824	34.0401	876	34.0401	923	34.0401	802	34.0401	773
34.0598	939	34.0598	682	34.0598	494	34.0598	877	34.0598	912	34.0598	864	34.0598	787	34.0598	825
34.0795	897	34.0795	691	34.0795	491	34.0795	797	34.0795	920	34.0795	927	34.0795	876	34.0795	742
34.0991	856	34.0991	684	34.0991	510	34.0991	876	34.0991	935	34.0991	880	34.0991	866	34.0991	883
34.1188	930	34.1188	687	34.1188	501	34.1188	909	34.1188	905	34.1188	916	34.1188	867	34.1188	846
34.1384	869	34.1384	679	34.1384	510	34.1384	915	34.1384	908	34.1384	941	34.1384	880	34.1384	856
34.1581	918	34.1581	665	34.1581	525	34.1581	869	34.1581	902	34.1581	943	34.1581	896	34.1581	908
34.1777	932	34.1777	652	34.1777	477	34.1777	854	34.1777	894	34.1777	917	34.1777	905	34.1777	906
34.1974	916	34.1974	693	34.1974	494	34.1974	878	34.1974	892	34.1974	932	34.1974	878	34.1974	853
34.2171	953	34.2171	720	34.2171	489	34.2171	882	34.2171	906	34.2171	978	34.2171	830	34.2171	869
34.2367	854	34.2367	700	34.2367	487	34.2367	787	34.2367	928	34.2367	985	34.2367	907	34.2367	957
34.2564	894	34.2564	654	34.2564	498	34.2564	822	34.2564	892	34.2564	958	34.2564	965	34.2564	937
34.276	878	34.276	666	34.276	505	34.276	875	34.276	942	34.276	1005	34.276	911	34.276	938
34.2957	912	34.2957	754	34.2957	462	34.2957	893	34.2957	873	34.2957	1026	34.2957	864	34.2957	925
34.3153	921	34.3153	669	34.3153	476	34.3153	849	34.3153	888	34.3153	952	34.3153	912	34.3153	930
34.335	866	34.335	704	34.335	463	34.335	862	34.335	957	34.335	1029	34.335	894	34.335	858
34.3547	917	34.3547	720	34.3547	501	34.3547	857	34.3547	972	34.3547	927	34.3547	881	34.3547	923
34.3743	876	34.3743	692	34.3743	519	34.3743	884	34.3743	977	34.3743	989	34.3743	902	34.3743	924
34.394	940	34.394	704	34.394	529	34.394	859	34.394	977	34.394	953	34.394	864	34.394	847
34.4136	905	34.4136	713	34.4136	458	34.4136	875	34.4136	926	34.4136	933	34.4136	844	34.4136	875
34.4333	946	34.4333	713	34.4333	527	34.4333	843	34.4333	943	34.4333	954	34.4333	894	34.4333	860
34.4529	871	34.4529	697	34.4529	500	34.4529	895	34.4529	968	34.4529	924	34.4529	855	34.4529	860
34.4726	911	34.4726	684	34.4726	517	34.4726	813	34.4726	952	34.4726	921	34.4726	805	34.4726	883
34.4922	972	34.4922	665	34.4922	491	34.4922	843	34.4922	961	34.4922	921	34.4922	811	34.4922	830
34.5119	919	34.5119	707	34.5119	501	34.5119	874	34.5119	912	34.5119	897	34.5119	784	34.5119	845
34.5316	923	34.5316	667	34.5316	465	34.5316	895	34.5316	966	34.5316	911	34.5316	807	34.5316	817
34.5512	943	34.5512	700	34.5512	537	34.5512	913	34.5512	937	34.5512	920	34.5512	799	34.5512	756
34.5709	890	34.5709	647	34.5709	560	34.5709	836	34.5709	928	34.5709	882	34.5709	772	34.5709	767
34.5905	858	34.5905	667	34.5905	505	34.5905	811	34.5905	937	34.5905	937	34.5905	775	34.5905	730
34.6102	870	34.6102	663	34.6102	467	34.6102	871	34.6102	950	34.6102	852	34.6102	787	34.6102	777
34.6298	891	34.6298	670	34.6298	542	34.6298	882	34.6298	891	34.6298	834	34.6298	740	34.6298	736
34.6495	925	34.6495	684	34.6495	513	34.6495	911	34.6495	894	34.6495	889	34.6495	770	34.6495	686
34.6692	916	34.6692	664	34.6692	492	34.6692	840	34.6692	954	34.6692	840	34.6692	786	34.6692	707
34.6888	926	34.6888	718	34.6888	478	34.6888	817	34.6888	932	34.6888	807	34.6888	699	34.6888	692
34.7085	901	34.7085	662	34.7085	525	34.7085	886	34.7085	917	34.7085	820	34.7085	737	34.7085	662
34.7281	883	34.7281	690	34.7281	487	34.7281	855	34.7281	837	34.7281	785	34.7281	704	34.7281	679
34.7478	953	34.7478	643	34.7478	503	34.7478	848	34.7478	907	34.7478	797	34.7478	642	34.7478	666
34.7674	906	34.7674	688	34.7674	457	34.7674	837	34.7674	908	34.7674	842	34.7674	683	34.7674	591
34.7871	926	34.7871	714	34.7871	477	34.7871	832	34.7871	886	34.7871	825	34.7871	712	34.7871	571
34.8068	966	34.8068	640	34.8068	474	34.8068	895	34.8068	925	34.8068	804	34.8068	693	34.8068	601
34.8264	913	34.8264	680	34.8264	506	34.8264	806	34.8264	893	34.8264	785	34.8264	663	34.8264	636
34.8461	930	34.8461	700	34.8461	474	34.8461	848	34.8461	887	34.8461	807	34.8461	613	34.8461	588
34.8657	933	34.8657	684	34.8657	496	34.8657	844	34.8657	841	34.8657	799	34.8657	627	34.8657	600
34.8854	899	34.8854	719	34.8854	478	34.8854	844	34.8854	875	34.8854	757	34.8854	604	34.8854	567
34.905	941	34.905	688	34.905	489	34.905	867	34.905	910	34.905	728	34.905	620	34.905	574
34.9247	902	34.9247	654	34.9247	494	34.9247	782	34.9247	849	34.9247	786	34.9247	629	34.9247	563
34.9444	955	34.9444	673	34.9444	465	34.9444	791	34.9444	821	34.9444	769	34.9444	608	34.9444	516
34.964	915	34.964	643	34.964	509	34.964	826	34.964	821	34.964	745	34.964	605	34.964	520
34.9837	921	34.9837	674	34.9837	464	34.9837	791	34.9837	824	34.9837	731	34.9837	593	34.9837	531
35.0033	914	35.0033	670	35.0033	517	35.0033	800	35.0033	890	35.0033	693	35.0033	600	35.0033	538
35.023	973	35.023	671	35.023	477	35.023	811	35.023	810	35.023	740	35.023	655	35.023	496
35.0426	873	35.0426	660	35.0426	494	35.0426	805	35.0426	848	35.0426	702	35.0426	567	35.0426	507
35.0623	891	35.0623	672	35.0623	502	35.0623	806	35.0623	867	35.0623	674	35.0623	548	35.0623	513
35.0819	889	35.0819	692	35.0819	530	35.0819	825	35.0819	791	35.0819	697	35.0819	620	35.0819	497
35.1016	912	35.1016	663	35.1016	482	35.1016	793	35.1016	806	35.1016	721	35.1016	552	35.1016	512
35.1213	889	35.1213	696	35.1213	495	35.1213	766	35.1213	812	35.1213	688	35.1213	580	35.1213	488
35.1409	945	35.1409	689	35.1409	518	35.1409	848	35.1409	843	35.1409	688	35.1409	531	35.1409	455
35.1606	931	35.1606	610	35.1606	496	35.1606	792	35.1606	774	35.1606	715	35.1606	574	35.1606	455
35.1802	897	35.1802	623	35.1802	487	35.1802	807	35.1802	783	35.1802	697	35.1802	538	35.1802	482
35.1999	1019	35.1999	652	35.1999	493	35.1999	773	35.1999	780	35.1999	692	35.1999	553	35.1999	473
35.2195	920	35.2195	648	35.2195	441	35.2195	848	35.2195	809	35.2195	667	35.2195	572	35.2195	470
35.2392	916	35.2392	624	35.2392	513	35.2392	813	35.2392	768	35.2392	654	35.2392	538	35.2392	431
35.2589	893	35.2589	690	35.2589	481	35.2589	781	35.2589	795	35.2589	656	35.2589	514	35.2589	432
35.2785	926	35.2785	674	35.2785	459	35.2785	745	35.2785	775	35.2785	644	35.2785	560	35.2785	481
35.2982	904	35.2982	630	35.2982	451	35.2982	786	35.2982	792	35.2982	658	35.2982	529	35.2982	458
35.3178	955	35.3178	643	35.3178	508	35.3178	763	35.3178	727	35.3178	608	35.3178	521	35.3178	432
35.3375	933	35.3375	671	35.3375	472	35.3375	763	35.3375	776	35.3375	666	35.3375	496	35.3375	471
35.3571	899	35.3571	671	35.3571	486	35.3571	805	35.3571	764	35.3571	625	35.3571	534	35.3571	452
35.3768	921	35.3768	669	35.3768	479	35.3768	857	35.3768	774	35.3768	645	35.3768	562	35.3768	429
35.3965	895	35.3965	635	35.3965	485	35.3965	785	35.3965	768	35.3965	644	35.3965	521	35.3965	472
35.4161	879	35.4161	628	35.4161	497	35.4161	793	35.4161	792	35.4161	601	35.4161	522	35.4161	448
35.4358	897	35.4358	688	35.4358	518	35.4358	802	35.4358	719	35.4358	653	35.4358	543	35.4358	454
35.4554	912	35.4554	619	35.4554	473	35.4554	750	35.4554	776	35.4554	630	35.4554	532	35.4554	420
35.4751	913	35.4751	676	35.4751	458	35.4751	774	35.4751	763	35.4751	584	35.4751	502	35.4751	473
35.4947	901	35.4947	654	35.4947	486	35.4947	778	35.4947	735	35.4947	642	35.4947	476	35.4947	419
35.5144	893	35.5144	686	35.5144	471	35.5144	807	35.5144	734	35.5144	686	35.5144	464	35.5144	423
35.5341	917	35.5341	658	35.5341	515	35.5341	783	35.5341	735	35.5341	626	35.5341	517	35.5341	458
35.5537	877	35.5537	630	35.5537	461	35.5537	829	35.5537	735	35.5537	624	35.5537	494	35.5537	420
35.5734	898	35.5734	632	35.5734	455	35.5734	775	35.5734	709	35.5734	632	35.5734	539	35.5734	449
35.593	904	35.593	610	35.593	472	35.593	835	35.593	762	35.593	609	35.593	498	35.593	428
35.6127	906	35.6127	630	35.6127	433	35.6127	720	35.6127	722	35.6127	621	35.6127	489	35.6127	435
35.6323	948	35.6323	631	35.6323	504	35.6323	806	35.6323	709	35.6323	582	35.6323	518	35.6323	408
35.652	920	35.652	680	35.652	562	35.652	768	35.652	739	35.652	612	35.652	471	35.652	451
35.6717	928	35.6717	647	35.6717	465	35.6717	798	35.6717	740	35.6717	605	35.6717	498	35.6717	405
35.6913	908	35.6913	665	35.6913	501	35.6913	846	35.6913	740	35.6913	605	35.6913	479	35.6913	460
35.711	975	35.711	656	35.711	499	35.711	771	35.711	720	35.711	645	35.711	477	35.711	430
35.7306	899	35.7306	712	35.7306	509	35.7306	799	35.7306	689	35.7306	589	35.7306	495	35.7306	390
35.7503	890	35.7503	666	35.7503	469	35.7503	740	35.7503	743	35.7503	585	35.7503	511	35.7503	417
35.7699	892	35.7699	647	35.7699	497	35.7699	790	35.7699	670	35.7699	597	35.7699	486	35.7699	416
35.7896	915	35.7896	624	35.7896	487	35.7896	759	35.7896	644	35.7896	615	35.7896	528	35.7896	415
35.8092	900	35.8092	663	35.8092	471	35.8092	743	35.8092	739	35.8092	625	35.8092	510	35.8092	432
35.8289	901	35.8289	683	35.8289	460	35.8289	818	35.8289	714	35.8289	630	35.8289	467	35.8289	398
35.8486	891	35.8486	649	35.8486	432	35.8486	719	35.8486	723	35.8486	614	35.8486	514	35.8486	391
35.8682	900	35.8682	647	35.8682	467	35.8682	770	35.8682	774	35.8682	568	35.8682	483	35.8682	392
35.8879	922	35.8879	686	35.8879	474	35.8879	779	35.8879	648	35.8879	608	35.8879	453	35.8879	395
35.9075	896	35.9075	656	35.9075	484	35.9075	770	35.9075	703	35.9075	621	35.9075	517	35.9075	383
35.9272	952	35.9272	646	35.9272	466	35.9272	739	35.9272	719	35.9272	603	35.9272	489	35.9272	406
35.9468	914	35.9468	647	35.9468	486	35.9468	751	35.9468	748	35.9468	599	35.9468	504	35.9468	415
35.9665	913	35.9665	637	35.9665	458	35.9665	749	35.9665	722	35.9665	640	35.9665	481	35.9665	422
35.9862	982	35.9862	643	35.9862	511	35.9862	794	35.9862	659	35.9862	648	35.9862	480	35.9862	436
36.0058	925	36.0058	642	36.0058	463	36.0058	822	36.0058	709	36.0058	618	36.0058	522	36.0058	419
36.0255	912	36.0255	685	36.0255	493	36.0255	775	36.0255	730	36.0255	597	36.0255	514	36.0255	386
36.0451	903	36.0451	666	36.0451	447	36.0451	761	36.0451	741	36.0451	605	36.0451	501	36.0451	389
36.0648	875	36.0648	614	36.0648	497	36.0648	787	36.0648	751	36.0648	630	36.0648	495	36.0648	444
36.0844	870	36.0844	676	36.0844	433	36.0844	774	36.0844	718	36.0844	604	36.0844	528	36.0844	383
36.1041	933	36.1041	647	36.1041	473	36.1041	749	36.1041	698	36.1041	648	36.1041	509	36.1041	387
36.1238	966	36.1238	664	36.1238	515	36.1238	720	36.1238	711	36.1238	619	36.1238	486	36.1238	363
36.1434	903	36.1434	637	36.1434	476	36.1434	788	36.1434	716	36.1434	594	36.1434	465	36.1434	411
36.1631	871	36.1631	659	36.1631	476	36.1631	736	36.1631	683	36.1631	570	36.1631	474	36.1631	430
36.1827	889	36.1827	610	36.1827	450	36.1827	808	36.1827	723	36.1827	635	36.1827	503	36.1827	410
36.2024	908	36.2024	637	36.2024	463	36.2024	741	36.2024	698	36.2024	640	36.2024	526	36.2024	460
36.222	919	36.222	632	36.222	467	36.222	787	36.222	725	36.222	619	36.222	508	36.222	431
36.2417	914	36.2417	608	36.2417	474	36.2417	769	36.2417	718	36.2417	600	36.2417	525	36.2417	426
36.2614	901	36.2614	611	36.2614	499	36.2614	799	36.2614	704	36.2614	652	36.2614	490	36.2614	414
36.281	921	36.281	647	36.281	469	36.281	735	36.281	732	36.281	598	36.281	487	36.281	444
36.3007	893	36.3007	597	36.3007	458	36.3007	745	36.3007	739	36.3007	603	36.3007	488	36.3007	435
36.3203	974	36.3203	671	36.3203	476	36.3203	797	36.3203	716	36.3203	565	36.3203	546	36.3203	396
36.34	903	36.34	653	36.34	469	36.34	766	36.34	730	36.34	625	36.34	478	36.34	423
36.3596	913	36.3596	613	36.3596	493	36.3596	839	36.3596	749	36.3596	570	36.3596	501	36.3596	434
36.3793	909	36.3793	657	36.3793	495	36.3793	755	36.3793	731	36.3793	628	36.3793	499	36.3793	458
36.3989	938	36.3989	683	36.3989	480	36.3989	723	36.3989	756	36.3989	634	36.3989	498	36.3989	454
36.4186	901	36.4186	583	36.4186	449	36.4186	740	36.4186	758	36.4186	635	36.4186	506	36.4186	437
36.4383	899	36.4383	660	36.4383	475	36.4383	806	36.4383	690	36.4383	608	36.4383	509	36.4383	436
36.4579	892	36.4579	680	36.4579	458	36.4579	695	36.4579	751	36.4579	592	36.4579	504	36.4579	434
36.4776	917	36.4776	650	36.4776	493	36.4776	817	36.4776	671	36.4776	596	36.4776	473	36.4776	431
36.4972	876	36.4972	677	36.4972	507	36.4972	786	36.4972	720	36.4972	606	36.4972	522	36.4972	426
36.5169	916	36.5169	613	36.5169	464	36.5169	751	36.5169	738	36.5169	633	36.5169	505	36.5169	424
36.5365	917	36.5365	625	36.5365	464	36.5365	785	36.5365	685	36.5365	585	36.5365	494	36.5365	445
36.5562	879	36.5562	670	36.5562	476	36.5562	823	36.5562	714	36.5562	577	36.5562	465	36.5562	413
36.5759	901	36.5759	616	36.5759	420	36.5759	778	36.5759	694	36.5759	622	36.5759	475	36.5759	434
36.5955	957	36.5955	636	36.5955	466	36.5955	735	36.5955	712	36.5955	604	36.5955	534	36.5955	425
36.6152	968	36.6152	612	36.6152	472	36.6152	781	36.6152	692	36.6152	596	36.6152	515	36.6152	438
36.6348	941	36.6348	655	36.6348	484	36.6348	782	36.6348	768	36.6348	581	36.6348	479	36.6348	398
36.6545	896	36.6545	641	36.6545	456	36.6545	784	36.6545	657	36.6545	612	36.6545	472	36.6545	432
36.6741	824	36.6741	648	36.6741	437	36.6741	773	36.6741	755	36.6741	575	36.6741	468	36.6741	463
36.6938	936	36.6938	633	36.6938	464	36.6938	788	36.6938	658	36.6938	585	36.6938	492	36.6938	416
36.7135	852	36.7135	621	36.7135	474	36.7135	744	36.7135	730	36.7135	582	36.7135	512	36.7135	417
36.7331	945	36.7331	642	36.7331	504	36.7331	723	36.7331	691	36.7331	630	36.7331	527	36.7331	403
36.7528	946	36.7528	608	36.7528	470	36.7528	832	36.7528	685	36.7528	630	36.7528	496	36.7528	405
36.7724	897	36.7724	671	36.7724	493	36.7724	725	36.7724	760	36.7724	627	36.7724	498	36.7724	419
36.7921	894	36.7921	637	36.7921	502	36.7921	762	36.7921	709	36.7921	594	36.7921	475	36.7921	422
36.8117	892	36.8117	622	36.8117	472	36.8117	771	36.8117	714	36.8117	558	36.8117	471	36.8117	409
36.8314	919	36.8314	655	36.8314	484	36.8314	717	36.8314	759	36.8314	567	36.8314	467	36.8314	370
36.8511	906	36.8511	676	36.8511	451	36.8511	729	36.8511	689	36.8511	580	36.8511	476	36.8511	410
36.8707	864	36.8707	633	36.8707	494	36.8707	734	36.8707	680	36.8707	559	36.8707	495	36.8707	422
36.8904	929	36.8904	627	36.8904	471	36.8904	770	36.8904	658	36.8904	599	36.8904	450	36.8904	389
36.91	878	36.91	650	36.91	446	36.91	790	36.91	714	36.91	568	36.91	486	36.91	393
36.9297	924	36.9297	673	36.9297	481	36.9297	748	36.9297	710	36.9297	575	36.9297	486	36.9297	399
36.9493	966	36.9493	647	36.9493	500	36.9493	751	36.9493	660	36.9493	600	36.9493	487	36.9493	369
36.969	913	36.969	626	36.969	448	36.969	809	36.969	683	36.969	611	36.969	498	36.969	398
36.9886	930	36.9886	633	36.9886	447	36.9886	809	36.9886	634	36.9886	598	36.9886	499	36.9886	387
37.0083	924	37.0083	633	37.0083	484	37.0083	741	37.0083	650	37.0083	568	37.0083	448	37.0083	377
37.028	903	37.028	624	37.028	458	37.028	785	37.028	694	37.028	603	37.028	456	37.028	375
37.0476	879	37.0476	632	37.0476	461	37.0476	779	37.0476	732	37.0476	628	37.0476	482	37.0476	381
37.0673	949	37.0673	608	37.0673	485	37.0673	736	37.0673	683	37.0673	579	37.0673	481	37.0673	407
37.0869	886	37.0869	618	37.0869	465	37.0869	773	37.0869	730	37.0869	573	37.0869	440	37.0869	341
37.1066	903	37.1066	671	37.1066	449	37.1066	783	37.1066	688	37.1066	593	37.1066	409	37.1066	401
37.1262	896	37.1262	670	37.1262	542	37.1262	777	37.1262	725	37.1262	560	37.1262	476	37.1262	391
37.1459	977	37.1459	616	37.1459	451	37.1459	764	37.1459	686	37.1459	598	37.1459	460	37.1459	381
37.1656	887	37.1656	635	37.1656	493	37.1656	739	37.1656	721	37.1656	593	37.1656	509	37.1656	391
37.1852	903	37.1852	646	37.1852	458	37.1852	721	37.1852	725	37.1852	571	37.1852	464	37.1852	386
37.2049	883	37.2049	660	37.2049	426	37.2049	776	37.2049	727	37.2049	563	37.2049	481	37.2049	365
37.2245	919	37.2245	678	37.2245	463	37.2245	789	37.2245	683	37.2245	538	37.2245	395	37.2245	393
37.2442	917	37.2442	601	37.2442	463	37.2442	745	37.2442	721	37.2442	567	37.2442	467	37.2442	383
37.2638	934	37.2638	606	37.2638	480	37.2638	751	37.2638	707	37.2638	556	37.2638	403	37.2638	382
37.2835	952	37.2835	641	37.2835	455	37.2835	789	37.2835	732	37.2835	594	37.2835	457	37.2835	349
37.3032	902	37.3032	599	37.3032	509	37.3032	784	37.3032	688	37.3032	599	37.3032	453	37.3032	351
37.3228	907	37.3228	671	37.3228	502	37.3228	755	37.3228	672	37.3228	601	37.3228	453	37.3228	336
37.3425	955	37.3425	670	37.3425	471	37.3425	759	37.3425	666	37.3425	574	37.3425	436	37.3425	366
37.3621	873	37.3621	643	37.3621	446	37.3621	771	37.3621	684	37.3621	532	37.3621	477	37.3621	348
37.3818	911	37.3818	665	37.3818	475	37.3818	755	37.3818	714	37.3818	596	37.3818	433	37.3818	356
37.4014	951	37.4014	663	37.4014	434	37.4014	795	37.4014	649	37.4014	577	37.4014	421	37.4014	377
37.4211	935	37.4211	639	37.4211	465	37.4211	790	37.4211	659	37.4211	541	37.4211	462	37.4211	384
37.4408	944	37.4408	625	37.4408	485	37.4408	725	37.4408	669	37.4408	522	37.4408	419	37.4408	378
37.4604	907	37.4604	623	37.4604	459	37.4604	742	37.4604	652	37.4604	596	37.4604	451	37.4604	328
37.4801	882	37.4801	615	37.4801	447	37.4801	766	37.4801	680	37.4801	533	37.4801	405	37.4801	330
37.4997	916	37.4997	592	37.4997	445	37.4997	741	37.4997	660	37.4997	548	37.4997	449	37.4997	368
37.5194	914	37.5194	670	37.5194	445	37.5194	799	37.5194	690	37.5194	576	37.5194	438	37.5194	380
37.539	934	37.539	612	37.539	468	37.539	754	37.539	653	37.539	555	37.539	447	37.539	361
37.5587	892	37.5587	650	37.5587	475	37.5587	754	37.5587	678	37.5587	490	37.5587	425	37.5587	405
37.5784	942	37.5784	644	37.5784	454	37.5784	756	37.5784	705	37.5784	575	37.5784	453	37.5784	374
37.598	894	37.598	648	37.598	463	37.598	754	37.598	677	37.598	553	37.598	455	37.598	336
37.6177	945	37.6177	647	37.6177	459	37.6177	782	37.6177	670	37.6177	563	37.6177	411	37.6177	342
37.6373	999	37.6373	635	37.6373	468	37.6373	763	37.6373	692	37.6373	556	37.6373	460	37.6373	339
37.657	921	37.657	660	37.657	457	37.657	771	37.657	715	37.657	565	37.657	434	37.657	384
37.6766	940	37.6766	641	37.6766	452	37.6766	784	37.6766	672	37.6766	581	37.6766	468	37.6766	352
37.6963	930	37.6963	655	37.6963	458	37.6963	729	37.6963	656	37.6963	562	37.6963	441	37.6963	359
37.7159	935	37.7159	658	37.7159	458	37.7159	706	37.7159	698	37.7159	591	37.7159	438	37.7159	330
37.7356	939	37.7356	622	37.7356	408	37.7356	732	37.7356	730	37.7356	571	37.7356	462	37.7356	364
37.7553	891	37.7553	622	37.7553	467	37.7553	770	37.7553	634	37.7553	558	37.7553	434	37.7553	355
37.7749	939	37.7749	612	37.7749	431	37.7749	753	37.7749	671	37.7749	571	37.7749	434	37.7749	317
37.7946	933	37.7946	600	37.7946	441	37.7946	769	37.7946	704	37.7946	567	37.7946	426	37.7946	328
37.8142	891	37.8142	623	37.8142	479	37.8142	758	37.8142	639	37.8142	553	37.8142	446	37.8142	313
37.8339	893	37.8339	641	37.8339	477	37.8339	747	37.8339	622	37.8339	504	37.8339	424	37.8339	365
37.8535	945	37.8535	630	37.8535	418	37.8535	751	37.8535	658	37.8535	542	37.8535	464	37.8535	338
37.8732	924	37.8732	659	37.8732	491	37.8732	745	37.8732	654	37.8732	559	37.8732	444	37.8732	327
37.8929	928	37.8929	608	37.8929	430	37.8929	728	37.8929	667	37.8929	562	37.8929	453	37.8929	339
37.9125	934	37.9125	664	37.9125	452	37.9125	732	37.9125	688	37.9125	523	37.9125	435	37.9125	355
37.9322	961	37.9322	625	37.9322	451	37.9322	753	37.9322	663	37.9322	537	37.9322	418	37.9322	322
37.9518	935	37.9518	631	37.9518	438	37.9518	756	37.9518	711	37.9518	547	37.9518	475	37.9518	378
37.9715	930	37.9715	663	37.9715	458	37.9715	724	37.9715	601	37.9715	586	37.9715	414	37.9715	360
37.9911	902	37.9911	617	37.9911	440	37.9911	726	37.9911	640	37.9911	496	37.9911	392	37.9911	354
38.0108	953	38.0108	648	38.0108	417	38.0108	743	38.0108	707	38.0108	543	38.0108	438	38.0108	342
38.0305	968	38.0305	673	38.0305	470	38.0305	744	38.0305	666	38.0305	502	38.0305	448	38.0305	340
38.0501	913	38.0501	675	38.0501	489	38.0501	786	38.0501	638	38.0501	570	38.0501	418	38.0501	345
38.0698	891	38.0698	584	38.0698	467	38.0698	750	38.0698	641	38.0698	531	38.0698	418	38.0698	365
38.0894	928	38.0894	656	38.0894	443	38.0894	779	38.0894	665	38.0894	537	38.0894	407	38.0894	347
38.1091	930	38.1091	617	38.1091	456	38.1091	754	38.1091	661	38.1091	550	38.1091	430	38.1091	353
[truncated: 2,131 more rows]

## Sheet: Figure 3b
Ni		Ni/Yb2O3-99:1		Ni/Yb2O3-97:3		Ni/Yb2O3-95:5		Ni/Yb2O3-90:10		Ni/Yb2O3-80:20		Ni/Yb2O3-70:30		Ni/Yb2O3-60:40		Yb2O3
[truncated: 2 more rows]

[truncated: 91 more sheets: Figure 4a, Figure 4b, Figure 4d, Figure 4e, Figure 4g, Figure 4h, Figure 5a, Figuer 5c, Figure 5d, Figure 5f, Figure 6c, Figure 6f, Figure 6e, Supplementary Figure 3a, Supplementary Figure 4a, Supplementary Figure 4b, Supplementary Figure 5a, Supplementary Figure 5b, Supplementary Figure 7b, Supplementary Figure 8c …]
